# Supplementary material for: The characteristics of brain atrophy prior to the onset of Alzheimer’s disease: a longitudinal study
Source: Front Aging Neurosci. 2024 May 28;16:1344920. doi: 10.3389/fnagi.2024.1344920 (PMC11165148; doi:10.3389/fnagi.2024.1344920)
Supplement: Supplementary Table 1 — The Supplementary materials listed the detailed results of the multivariate linear mixed effects regression analysis. The P-values corrected by Benjamini/Hochberg (B/H) were also listed in the Supplementary materials. The regression coefficients listed in the Supplementary materials were the non-standard regression coefficients. Abbreviation: RC, regression coefficients; (L), left lateral; (R), right lateral; CV, cortical volume, unit: mm3; SA, surface area, unit: mm2; TA, average thickness, unit: mm. BAD, time before the diagnosis of Alzheimer’s disease, unit: month. PCD, the participant’s clinical diagnosis upon enrollment in ADNI; MFS, magnetic field strength. [file Table_1.XLSX]

## Sheet: ALL
Lobe	ROI	Parameter	Variables	Coef.	[95% Conf.	Interval]	Unadjusted P value	BH-adjusted P value
Frontal lobe	Superior Frontal (L)	CV	BAD	-54.4306	-94.3331	-14.528	0.008	0.0396596
Frontal lobe	Superior Frontal (L)	CV	age	-69.4783	-105.722	-33.2351	<0.0001	<0.0233
Frontal lobe	Superior Frontal (L)	CV	sex	1622.29	1064.3	2180.29	<0.0001	<0.0233
Frontal lobe	Superior Frontal (L)	CV	APOE	-28.3081	-591.816	535.2	0.922	0.980941
Frontal lobe	Superior Frontal (L)	CV	PCD	-671.749	-1723.55	380.048	0.211	0.722985
Frontal lobe	Superior Frontal (L)	CV	MFS	1051.93	615.035	1488.83	<0.0001	<0.0233
Frontal lobe	Superior Frontal (L)	CV	education	-36.8419	-128.274	54.5906	0.43	0.705563
Frontal lobe	Superior Frontal (L)	CV	BAD_age	0.632104	0.129454	1.13475	0.014	0.191882
Frontal lobe	Superior Frontal (L)	CV	BAD_sex	-1.78734	-9.16554	5.59086	0.635	0.942389
Frontal lobe	Superior Frontal (L)	CV	BAD_APOE	-4.66061	-12.0014	2.68013	0.213	0.375977
Frontal lobe	Superior Frontal (L)	CV	BAD_education	0.417119	-1.18428	2.01852	0.61	0.993916
Frontal lobe	Superior Frontal (L)	SA	BAD	-10.5642	-20.4069	-0.72149	0.035	0.0876882
Frontal lobe	Superior Frontal (L)	SA	age	-4.10052	-15.8894	7.68831	0.495	0.536442
Frontal lobe	Superior Frontal (L)	SA	sex	919.414	734.03	1104.8	<0.0001	<0.0233
Frontal lobe	Superior Frontal (L)	SA	APOE	-0.514202	-187.358	186.329	0.996	1.00029
Frontal lobe	Superior Frontal (L)	SA	PCD	-50.9624	-396.254	294.329	0.772	0.89938
Frontal lobe	Superior Frontal (L)	SA	MFS	-231.311	-356.158	-106.465	<0.0001	<0.0233
Frontal lobe	Superior Frontal (L)	SA	education	20.2832	-11.0311	51.5974	0.204	0.52233
Frontal lobe	Superior Frontal (L)	SA	BAD_age	0.0801489	-0.0436769	0.203975	0.205	0.536685
Frontal lobe	Superior Frontal (L)	SA	BAD_sex	-0.141895	-1.91851	1.63472	0.876	0.981288
Frontal lobe	Superior Frontal (L)	SA	BAD_APOE	0.927118	-0.82272	2.67696	0.299	0.443739
Frontal lobe	Superior Frontal (L)	SA	BAD_education	0.0987855	-0.255492	0.453063	0.585	1.0405
Frontal lobe	Superior Frontal (L)	TA	BAD	-0.0043193	-0.008236	-0.0004027	0.031	0.0870241
Frontal lobe	Superior Frontal (L)	TA	age	-0.0066236	-0.0096474	-0.0035999	<0.0001	<0.0233
Frontal lobe	Superior Frontal (L)	TA	sex	-0.074642	-0.120496	-0.028788	0.001	0.0016069
Frontal lobe	Superior Frontal (L)	TA	APOE	0.0043495	-0.0421802	0.0508792	0.855	1.0164
Frontal lobe	Superior Frontal (L)	TA	PCD	-0.0503439	-0.138697	0.038009	0.264	0.750146
Frontal lobe	Superior Frontal (L)	TA	MFS	0.115535	0.0750928	0.155978	<0.0001	<0.0233
Frontal lobe	Superior Frontal (L)	TA	education	-0.0077206	-0.0144433	-0.000998	0.024	0.3728
Frontal lobe	Superior Frontal (L)	TA	BAD_age	5.41e-05	5.07e-06	0.0001032	0.031	0.249069
Frontal lobe	Superior Frontal (L)	TA	BAD_sex	0.0005173	-0.0001721	0.0012068	0.141	0.443959
Frontal lobe	Superior Frontal (L)	TA	BAD_APOE	-0.0006033	-0.00128	7.33e-05	0.081	0.214466
Frontal lobe	Superior Frontal (L)	TA	BAD_education	0.0987855	-0.255492	0.453063	0.585	1.03261
Frontal lobe	Superior Frontal (R)	CV	BAD	-40.5686	-78.0375	-3.09962	0.034	0.0900227
Frontal lobe	Superior Frontal (R)	CV	age	-58.6126	-93.4828	-23.7423	0.001	0.00294937
Frontal lobe	Superior Frontal (R)	CV	sex	1899.77	1364.35	2435.19	<0.0001	<0.0233
Frontal lobe	Superior Frontal (R)	CV	APOE	-96.7132	-637.425	443.998	0.726	0.945017
Frontal lobe	Superior Frontal (R)	CV	PCD	-722.698	-1732.3	286.899	0.161	0.669875
Frontal lobe	Superior Frontal (R)	CV	MFS	1094.11	674.103	1514.13	<0.0001	<0.0233
Frontal lobe	Superior Frontal (R)	CV	education	-6.1892	-94.0636	81.6851	0.89	0.946895
Frontal lobe	Superior Frontal (R)	CV	BAD_age	0.467519	-0.0047064	0.939745	0.052	0.310667
Frontal lobe	Superior Frontal (R)	CV	BAD_sex	0.337828	-6.48178	7.15743	0.923	1.00495
Frontal lobe	Superior Frontal (R)	CV	BAD_APOE	-4.06262	-10.8118	2.68651	0.238	0.385097
Frontal lobe	Superior Frontal (R)	CV	BAD_education	0.306455	-1.61502	2.22793	0.755	1.01101
Frontal lobe	Superior Frontal (R)	SA	BAD	-3.14537	-5.01129	-1.27946	0.001	0.0194167
Frontal lobe	Superior Frontal (R)	SA	age	-4.65529	-15.702	6.39148	0.409	0.455967
Frontal lobe	Superior Frontal (R)	SA	sex	1004.98	826.083	1183.88	<0.0001	<0.0233
Frontal lobe	Superior Frontal (R)	SA	APOE	5.05034	-174.977	185.077	0.956	0.985611
Frontal lobe	Superior Frontal (R)	SA	PCD	-139.266	-470.73	192.199	0.41	0.837982
Frontal lobe	Superior Frontal (R)	SA	MFS	-182.051	-287.478	-76.6248	0.001	0.00139521
Frontal lobe	Superior Frontal (R)	SA	education	11.9399	-19.0109	42.8907	0.45	0.728125
Frontal lobe	Superior Frontal (R)	SA	BAD_age	-0.02165	-0.115704	0.0724039	0.652	0.878127
Frontal lobe	Superior Frontal (R)	SA	BAD_sex	0.424603	-0.90139	1.7506	0.53	0.875816
Frontal lobe	Superior Frontal (R)	SA	BAD_APOE	0.780825	-0.48694	2.04859	0.227	0.380511
Frontal lobe	Superior Frontal (R)	SA	BAD_education	0.156819	-0.0657951	0.379434	0.167	0.810646
Frontal lobe	Superior Frontal (R)	TA	BAD	-0.0040676	-0.0080604	-7.48e-05	0.046	0.100168
Frontal lobe	Superior Frontal (R)	TA	age	-0.0057618	-0.0086415	-0.0028821	<0.0001	<0.0233
Frontal lobe	Superior Frontal (R)	TA	sex	-0.068956	-0.112253	-0.0256587	0.002	0.00319178
Frontal lobe	Superior Frontal (R)	TA	APOE	-0.0039901	-0.0478714	0.0398912	0.859	1.01084
Frontal lobe	Superior Frontal (R)	TA	PCD	-0.0321384	-0.115854	0.0515773	0.452	0.797848
Frontal lobe	Superior Frontal (R)	TA	MFS	0.109832	0.0714093	0.148255	<0.0001	<0.0233
Frontal lobe	Superior Frontal (R)	TA	education	-0.0038965	-0.0106421	0.002849	0.258	0.556611
Frontal lobe	Superior Frontal (R)	TA	BAD_age	4.83e-05	-2.05e-06	9.87e-05	0.06	0.310667
Frontal lobe	Superior Frontal (R)	TA	BAD_sex	0.0004315	-0.0002801	0.001143	0.235	0.553081
Frontal lobe	Superior Frontal (R)	TA	BAD_APOE	-0.00058	-0.0012795	0.0001194	0.104	0.24232
Frontal lobe	Superior Frontal (R)	TA	BAD_education	4.6e-06	-0.0001716	0.0001808	0.959	1.00652
Frontal lobe	Rostral Middle Frontal (L)	CV	BAD	-27.7523	-58.8761	3.37142	0.081	0.158597
Frontal lobe	Rostral Middle Frontal (L)	CV	age	-31.0081	-58.5023	-3.51394	0.027	0.0405871
Frontal lobe	Rostral Middle Frontal (L)	CV	sex	1521.53	1102.27	1940.79	<0.0001	<0.0233
Frontal lobe	Rostral Middle Frontal (L)	CV	APOE	-100.576	-523.564	322.412	0.641	0.921932
Frontal lobe	Rostral Middle Frontal (L)	CV	PCD	-649.823	-1442.05	142.404	0.108	0.571909
Frontal lobe	Rostral Middle Frontal (L)	CV	MFS	1164.75	833.782	1495.72	<0.0001	<0.0233
Frontal lobe	Rostral Middle Frontal (L)	CV	education	-11.4166	-82.6224	59.7892	0.753	0.860044
Frontal lobe	Rostral Middle Frontal (L)	CV	BAD_age	0.34536	-0.0495022	0.740222	0.086	0.392902
Frontal lobe	Rostral Middle Frontal (L)	CV	BAD_sex	0.602913	-5.1641	6.36993	0.838	0.986131
Frontal lobe	Rostral Middle Frontal (L)	CV	BAD_APOE	-4.2426	-9.95637	1.47117	0.146	0.283483
Frontal lobe	Rostral Middle Frontal (L)	CV	BAD_education	0.0430016	-1.10755	1.19355	0.942	1.01614
Frontal lobe	Rostral Middle Frontal (L)	SA	BAD	-3.28922	-5.49073	-1.08771	0.003	0.0367895
Frontal lobe	Rostral Middle Frontal (L)	SA	age	-1.68787	-12.0705	8.69475	0.75	0.780134
Frontal lobe	Rostral Middle Frontal (L)	SA	sex	846.621	680.88	1012.36	<0.0001	<0.0233
Frontal lobe	Rostral Middle Frontal (L)	SA	APOE	52.9367	-113.892	219.765	0.534	0.82948
Frontal lobe	Rostral Middle Frontal (L)	SA	PCD	-58.8493	-367.508	249.81	0.709	0.912691
Frontal lobe	Rostral Middle Frontal (L)	SA	MFS	-35.4507	-144.357	73.4559	0.523	0.564162
Frontal lobe	Rostral Middle Frontal (L)	SA	education	14.2656	-14.6807	43.2118	0.334	0.622576
Frontal lobe	Rostral Middle Frontal (L)	SA	BAD_age	-0.0757611	-0.189304	0.0377812	0.191	0.54942
Frontal lobe	Rostral Middle Frontal (L)	SA	BAD_sex	0.478131	-1.0829	2.03916	0.548	0.886694
Frontal lobe	Rostral Middle Frontal (L)	SA	BAD_APOE	0.665565	-0.857675	2.1888	0.392	0.52192
Frontal lobe	Rostral Middle Frontal (L)	SA	BAD_education	0.115046	-0.244274	0.474367	0.53	1.02058
Frontal lobe	Rostral Middle Frontal (L)	TA	BAD	-0.0052022	-0.0090718	-0.0013325	0.008	0.0388333
Frontal lobe	Rostral Middle Frontal (L)	TA	age	-0.0038417	-0.0063979	-0.0012855	0.003	0.00635455
Frontal lobe	Rostral Middle Frontal (L)	TA	sex	-0.0405562	-0.078939	-0.0021734	0.038	0.0511792
Frontal lobe	Rostral Middle Frontal (L)	TA	APOE	-0.026568	-0.0655283	0.0123922	0.181	0.611203
Frontal lobe	Rostral Middle Frontal (L)	TA	PCD	-0.033247	-0.108109	0.0416153	0.384	0.836187
Frontal lobe	Rostral Middle Frontal (L)	TA	MFS	0.114736	0.0798842	0.149588	<0.0001	<0.0233
Frontal lobe	Rostral Middle Frontal (L)	TA	education	-0.0036692	-0.0094468	0.0021084	0.213	0.511639
Frontal lobe	Rostral Middle Frontal (L)	TA	BAD_age	6.29e-05	1.41e-05	0.0001116	0.011	0.213583
Frontal lobe	Rostral Middle Frontal (L)	TA	BAD_sex	0.0003125	-0.0003825	0.0010076	0.378	0.74639
Frontal lobe	Rostral Middle Frontal (L)	TA	BAD_APOE	-0.0006269	-0.0013147	6.08e-05	0.074	0.212864
Frontal lobe	Rostral Middle Frontal (L)	TA	BAD_education	-3.1e-06	-0.0001489	0.0001427	0.967	1.00138
Frontal lobe	Rostral Middle Frontal (R)	CV	BAD	-28.498	-53.1652	-3.83084	0.024	0.0755676
Frontal lobe	Rostral Middle Frontal (R)	CV	age	-24.6979	-52.8596	3.46391	0.086	0.113852
Frontal lobe	Rostral Middle Frontal (R)	CV	sex	1597.15	1168.55	2025.74	<0.0001	<0.0233
Frontal lobe	Rostral Middle Frontal (R)	CV	APOE	-316.387	-747.675	114.901	0.15	0.613158
Frontal lobe	Rostral Middle Frontal (R)	CV	PCD	-459.905	-1259.19	339.377	0.259	0.754337
Frontal lobe	Rostral Middle Frontal (R)	CV	MFS	1361.48	1059.22	1663.73	<0.0001	<0.0233
Frontal lobe	Rostral Middle Frontal (R)	CV	education	15.4443	-59.0046	89.8933	0.684	0.856839
Frontal lobe	Rostral Middle Frontal (R)	CV	BAD_age	0.376518	0.0617453	0.69129	0.019	0.201227
Frontal lobe	Rostral Middle Frontal (R)	CV	BAD_sex	1.5514	-2.61386	5.71666	0.465	0.802556
Frontal lobe	Rostral Middle Frontal (R)	CV	BAD_APOE	-5.10452	-8.96441	-1.24462	0.01	0.0776667
Frontal lobe	Rostral Middle Frontal (R)	CV	BAD_education	-0.972326	-2.17621	0.231554	0.113	0.849323
Frontal lobe	Rostral Middle Frontal (R)	SA	BAD	-7.62327	-15.0469	-0.199594	0.044	0.099534
Frontal lobe	Rostral Middle Frontal (R)	SA	age	1.42753	-9.1331	11.9882	0.791	0.819124
Frontal lobe	Rostral Middle Frontal (R)	SA	sex	803.959	640.121	967.797	<0.0001	<0.0233
Frontal lobe	Rostral Middle Frontal (R)	SA	APOE	24.2484	-140.507	189.004	0.773	0.96315
Frontal lobe	Rostral Middle Frontal (R)	SA	PCD	-38.2836	-341.849	265.282	0.805	0.914951
Frontal lobe	Rostral Middle Frontal (R)	SA	MFS	-9.83539	-108.602	88.9317	0.845	0.871173
Frontal lobe	Rostral Middle Frontal (R)	SA	education	26.6304	-2.07833	55.3392	0.069	0.373884
Frontal lobe	Rostral Middle Frontal (R)	SA	BAD_age	0.0659732	-0.0287054	0.160652	0.172	0.541568
Frontal lobe	Rostral Middle Frontal (R)	SA	BAD_sex	-0.141962	-1.39385	1.10992	0.824	0.979551
Frontal lobe	Rostral Middle Frontal (R)	SA	BAD_APOE	0.106219	-1.05077	1.26321	0.857	0.903534
Frontal lobe	Rostral Middle Frontal (R)	SA	BAD_education	-0.151409	-0.548415	0.245598	0.455	0.98162
Frontal lobe	Rostral Middle Frontal (R)	TA	BAD	-0.0022497	-0.0058916	0.0013922	0.226	0.337551
Frontal lobe	Rostral Middle Frontal (R)	TA	age	-0.0031008	-0.0055696	-0.000632	0.014	0.0229718
Frontal lobe	Rostral Middle Frontal (R)	TA	sex	-0.0388577	-0.0757997	-0.0019158	0.039	0.0519257
Frontal lobe	Rostral Middle Frontal (R)	TA	APOE	-0.0393399	-0.0768087	-0.0018711	0.04	0.282424
Frontal lobe	Rostral Middle Frontal (R)	TA	PCD	0.0051822	-0.066837	0.0772013	0.888	0.949101
Frontal lobe	Rostral Middle Frontal (R)	TA	MFS	0.103095	0.0696706	0.136518	<0.0001	<0.0233
Frontal lobe	Rostral Middle Frontal (R)	TA	education	-0.0038893	-0.0096092	0.0018306	0.183	0.532988
Frontal lobe	Rostral Middle Frontal (R)	TA	BAD_age	2.42e-05	-2.18e-05	7.02e-05	0.303	0.62477
Frontal lobe	Rostral Middle Frontal (R)	TA	BAD_sex	0.0002557	-0.0003906	0.0009019	0.438	0.785031
Frontal lobe	Rostral Middle Frontal (R)	TA	BAD_APOE	-0.000489	-0.0011228	0.0001448	0.13	0.270446
Frontal lobe	Rostral Middle Frontal (R)	TA	BAD_education	-3.51e-05	-0.0001795	0.0001093	0.634	1.01179
Frontal lobe	Paracentral Gyrus (L)	CV	BAD	-2.17941	-11.457	7.0982	0.645	0.722524
Frontal lobe	Paracentral Gyrus (L)	CV	age	-11.1408	-18.9835	-3.298	0.005	0.00954918
Frontal lobe	Paracentral Gyrus (L)	CV	sex	298.025	179.346	416.704	<0.0001	<0.0233
Frontal lobe	Paracentral Gyrus (L)	CV	APOE	-56.1304	-176.062	63.8008	0.359	0.781748
Frontal lobe	Paracentral Gyrus (L)	CV	PCD	-170.203	-396.022	55.6164	0.14	0.627308
Frontal lobe	Paracentral Gyrus (L)	CV	MFS	205.255	106.662	303.848	<0.0001	<0.0233
Frontal lobe	Paracentral Gyrus (L)	CV	education	-4.57172	-24.0829	14.9395	0.646	0.860103
Frontal lobe	Paracentral Gyrus (L)	CV	BAD_age	0.0472683	-0.0700736	0.16461	0.43	0.715643
Frontal lobe	Paracentral Gyrus (L)	CV	BAD_sex	-0.0519243	-1.71061	1.60676	0.951	0.998122
Frontal lobe	Paracentral Gyrus (L)	CV	BAD_APOE	-1.79583	-3.41959	-0.172067	0.03	0.124821
Frontal lobe	Paracentral Gyrus (L)	CV	BAD_education	-0.149449	-0.484163	0.185265	0.382	0.957054
Frontal lobe	Paracentral Gyrus (L)	SA	BAD	-0.802765	-1.44286	-0.162669	0.014	0.0562414
Frontal lobe	Paracentral Gyrus (L)	SA	age	-1.8799	-4.4528	0.692985	0.152	0.190409
Frontal lobe	Paracentral Gyrus (L)	SA	sex	152.18	111.037	193.324	<0.0001	<0.0233
Frontal lobe	Paracentral Gyrus (L)	SA	APOE	-3.52286	-44.9968	37.9511	0.868	1.00121
Frontal lobe	Paracentral Gyrus (L)	SA	PCD	1.95205	-75.2992	79.2033	0.961	0.986401
Frontal lobe	Paracentral Gyrus (L)	SA	MFS	-61.1042	-91.7011	-30.5073	<0.0001	<0.0233
Frontal lobe	Paracentral Gyrus (L)	SA	education	2.14673	-4.88105	9.17451	0.549	0.804509
Frontal lobe	Paracentral Gyrus (L)	SA	BAD_age	0.010791	-0.0304705	0.0520525	0.608	0.843238
Frontal lobe	Paracentral Gyrus (L)	SA	BAD_sex	-0.0945218	-0.559932	0.370889	0.691	0.941538
Frontal lobe	Paracentral Gyrus (L)	SA	BAD_APOE	0.257017	-0.196985	0.711019	0.267	0.41474
Frontal lobe	Paracentral Gyrus (L)	SA	BAD_education	-0.0289443	-0.159522	0.101633	0.664	1.01119
Frontal lobe	Paracentral Gyrus (L)	TA	BAD	3.43e-05	-0.0049759	0.0050445	0.989	0.997563
Frontal lobe	Paracentral Gyrus (L)	TA	age	-0.0049598	-0.0081206	-0.001799	0.002	0.00452427
Frontal lobe	Paracentral Gyrus (L)	TA	sex	-0.0271133	-0.074133	0.0199064	0.258	0.305147
Frontal lobe	Paracentral Gyrus (L)	TA	APOE	-0.0252602	-0.0729991	0.0224786	0.3	0.735789
Frontal lobe	Paracentral Gyrus (L)	TA	PCD	-0.0775847	-0.170345	0.0151752	0.101	0.60341
Frontal lobe	Paracentral Gyrus (L)	TA	MFS	0.22552	0.182093	0.268946	<0.0001	<0.0233
Frontal lobe	Paracentral Gyrus (L)	TA	education	-0.0059908	-0.0132059	0.0012243	0.104	0.425123
Frontal lobe	Paracentral Gyrus (L)	TA	BAD_age	1.4e-05	-4.93e-05	7.73e-05	0.664	0.884069
Frontal lobe	Paracentral Gyrus (L)	TA	BAD_sex	0.0003585	-0.0005225	0.0012395	0.425	0.7922
Frontal lobe	Paracentral Gyrus (L)	TA	BAD_APOE	-0.0013565	-0.0022159	-0.0004971	0.002	0.0274118
Frontal lobe	Paracentral Gyrus (L)	TA	BAD_education	-4.27e-05	-0.0002368	0.0001514	0.667	0.996224
Frontal lobe	Paracentral Gyrus (R)	CV	BAD	-1.65423	-11.6787	8.37025	0.746	0.812234
Frontal lobe	Paracentral Gyrus (R)	CV	age	262.113	138.395	385.83	<0.0001	<0.0233
Frontal lobe	Paracentral Gyrus (R)	CV	sex	-17.6453	-25.841	-9.44967	<0.0001	<0.0233
Frontal lobe	Paracentral Gyrus (R)	CV	APOE	-95.4967	-220.306	29.3129	0.134	0.578185
Frontal lobe	Paracentral Gyrus (R)	CV	PCD	-183.515	-418.747	51.7175	0.126	0.624638
Frontal lobe	Paracentral Gyrus (R)	CV	MFS	260.592	159.942	361.242	<0.0001	<0.0233
Frontal lobe	Paracentral Gyrus (R)	CV	education	-6.48496	-27.8327	14.8628	0.552	0.798857
Frontal lobe	Paracentral Gyrus (R)	CV	BAD_age	0.0244851	-0.103357	0.152327	0.707	0.885651
Frontal lobe	Paracentral Gyrus (R)	CV	BAD_sex	-0.703759	-2.55718	1.14966	0.457	0.800609
Frontal lobe	Paracentral Gyrus (R)	CV	BAD_APOE	0.231029	-1.59463	2.05669	0.804	0.863281
Frontal lobe	Paracentral Gyrus (R)	CV	BAD_education	-0.212848	-0.543704	0.118008	0.207	0.765571
Frontal lobe	Paracentral Gyrus (R)	SA	BAD	1.31096	-1.34286	3.96479	0.333	0.453737
Frontal lobe	Paracentral Gyrus (R)	SA	age	164.733	115.732	213.735	<0.0001	0.0321908
Frontal lobe	Paracentral Gyrus (R)	SA	sex	-3.70723	-6.86222	-0.552236	0.021	<0.0233
Frontal lobe	Paracentral Gyrus (R)	SA	APOE	-19.2962	-68.6264	30.034	0.443	0.812748
Frontal lobe	Paracentral Gyrus (R)	SA	PCD	-75.9314	-167.317	15.4545	0.103	0.599975
Frontal lobe	Paracentral Gyrus (R)	SA	MFS	-60.77	-93.881	-27.6591	<0.0001	<0.0233
Frontal lobe	Paracentral Gyrus (R)	SA	education	1.85781	-6.67987	10.3955	0.67	0.862486
Frontal lobe	Paracentral Gyrus (R)	SA	BAD_age	-0.0159755	-0.0497044	0.0177533	0.353	0.657992
Frontal lobe	Paracentral Gyrus (R)	SA	BAD_sex	-0.463181	-0.941027	0.014665	0.057	0.255404
Frontal lobe	Paracentral Gyrus (R)	SA	BAD_APOE	0.651588	0.186363	1.11681	0.006	0.0537692
Frontal lobe	Paracentral Gyrus (R)	SA	BAD_education	-0.0105472	-0.136914	0.115819	0.87	1.00851
Frontal lobe	Paracentral Gyrus (R)	TA	BAD	-0.0017778	-0.0064044	0.0028489	0.451	0.568016
Frontal lobe	Paracentral Gyrus (R)	TA	age	-0.0445731	-0.0875831	-0.0015631	0.042	<0.0233
Frontal lobe	Paracentral Gyrus (R)	TA	sex	-0.0061055	-0.0090037	-0.0032073	<0.0001	0.0556023
Frontal lobe	Paracentral Gyrus (R)	TA	APOE	-0.0313633	-0.07497	0.0122433	0.159	0.627915
Frontal lobe	Paracentral Gyrus (R)	TA	PCD	-0.0275103	-0.112101	0.0570804	0.524	0.813947
Frontal lobe	Paracentral Gyrus (R)	TA	MFS	0.249157	0.209732	0.288583	<0.0001	<0.0233
Frontal lobe	Paracentral Gyrus (R)	TA	education	-0.0044273	-0.0113214	0.0024667	0.208	0.515574
Frontal lobe	Paracentral Gyrus (R)	TA	BAD_age	2.38e-05	-3.48e-05	8.25e-05	0.426	0.714086
Frontal lobe	Paracentral Gyrus (R)	TA	BAD_sex	0.0005102	-0.000306	0.0013264	0.221	0.553688
Frontal lobe	Paracentral Gyrus (R)	TA	BAD_APOE	-0.0008355	-0.0016275	-4.35e-05	0.039	0.137682
Frontal lobe	Paracentral Gyrus (R)	TA	BAD_education	-2.88e-05	-0.0002076	0.0001499	0.752	1.01281
Frontal lobe	Precentral Gyrus (L)	CV	BAD	-16.5314	-46.7275	13.6646	0.283	0.397223
Frontal lobe	Precentral Gyrus (L)	CV	age	-51.6204	-74.5338	-28.7071	<0.0001	<0.0233
Frontal lobe	Precentral Gyrus (L)	CV	sex	1069.86	725.585	1414.13	<0.0001	<0.0233
Frontal lobe	Precentral Gyrus (L)	CV	APOE	0.792706	-347.255	348.841	0.996	0.996
Frontal lobe	Precentral Gyrus (L)	CV	PCD	-228.357	-888.617	431.902	0.498	0.805792
Frontal lobe	Precentral Gyrus (L)	CV	MFS	1354.67	1059.46	1649.88	<0.0001	<0.0233
Frontal lobe	Precentral Gyrus (L)	CV	education	-21.348	-78.4434	35.7475	0.464	0.740493
Frontal lobe	Precentral Gyrus (L)	CV	BAD_age	0.198069	-0.185096	0.581233	0.311	0.608933
Frontal lobe	Precentral Gyrus (L)	CV	BAD_sex	-1.68389	-7.13996	3.77217	0.545	0.888007
Frontal lobe	Precentral Gyrus (L)	CV	BAD_APOE	-2.03789	-7.39491	3.31913	0.456	0.58059
Frontal lobe	Precentral Gyrus (L)	CV	BAD_education	-0.201271	-1.49121	1.08867	0.76	1.00614
Frontal lobe	Precentral Gyrus (L)	SA	BAD	-1.52883	-2.59702	-0.46063	0.005	0.0314865
Frontal lobe	Precentral Gyrus (L)	SA	age	-2.26988	-9.32117	4.78141	0.528	0.566931
Frontal lobe	Precentral Gyrus (L)	SA	sex	619.057	507.142	730.971	<0.0001	<0.0233
Frontal lobe	Precentral Gyrus (L)	SA	APOE	24.1113	-88.4228	136.645	0.675	0.936161
Frontal lobe	Precentral Gyrus (L)	SA	PCD	-37.9804	-245.034	169.073	0.719	0.905551
Frontal lobe	Precentral Gyrus (L)	SA	MFS	-163.071	-226.46	-99.6832	<0.0001	<0.0233
Frontal lobe	Precentral Gyrus (L)	SA	education	12.4514	-7.19461	32.0975	0.214	0.508796
Frontal lobe	Precentral Gyrus (L)	SA	BAD_age	-0.0577766	-0.148406	0.0328532	0.211	0.540253
Frontal lobe	Precentral Gyrus (L)	SA	BAD_sex	-0.0568009	-0.834575	0.720973	0.886	0.987742
Frontal lobe	Precentral Gyrus (L)	SA	BAD_APOE	-0.371266	-1.10316	0.360625	0.32	0.466
Frontal lobe	Precentral Gyrus (L)	SA	BAD_education	0.0497062	-0.166789	0.266201	0.653	1.01433
Frontal lobe	Precentral Gyrus (L)	TA	BAD	-0.0037715	-0.0081069	0.0005639	0.088	0.166699
Frontal lobe	Precentral Gyrus (L)	TA	age	-0.0085778	-0.0114973	-0.0056583	<0.0001	<0.0233
Frontal lobe	Precentral Gyrus (L)	TA	sex	-0.0405185	-0.0837568	0.0027198	0.066	0.0849613
Frontal lobe	Precentral Gyrus (L)	TA	APOE	-0.0193466	-0.0630415	0.0243484	0.386	0.762186
Frontal lobe	Precentral Gyrus (L)	TA	PCD	-0.0281573	-0.111482	0.0551676	0.508	0.805197
Frontal lobe	Precentral Gyrus (L)	TA	MFS	0.295795	0.256825	0.334765	<0.0001	<0.0233
Frontal lobe	Precentral Gyrus (L)	TA	education	-0.0073151	-0.0144557	-0.0001745	0.045	0.388333
Frontal lobe	Precentral Gyrus (L)	TA	BAD_age	4.59e-05	-9.27e-06	0.000101	0.103	0.436345
Frontal lobe	Precentral Gyrus (L)	TA	BAD_sex	0.0008274	0.0001004	0.0015543	0.026	0.168278
Frontal lobe	Precentral Gyrus (L)	TA	BAD_APOE	-0.0006041	-0.0012834	7.52e-05	0.081	0.212056
Frontal lobe	Precentral Gyrus (L)	TA	BAD_education	-2.09e-05	-0.0002219	0.0001801	0.839	1.02349
Frontal lobe	Precentral Gyrus (R)	CV	BAD	-5.24633	-10.1049	-0.387742	0.034	0.0890112
Frontal lobe	Precentral Gyrus (R)	CV	age	917.533	600.604	1234.46	<0.0001	<0.0233
Frontal lobe	Precentral Gyrus (R)	CV	sex	-63.3155	-83.5367	-43.0943	<0.0001	<0.0233
Frontal lobe	Precentral Gyrus (R)	CV	APOE	-162.814	-482.421	156.793	0.318	0.733604
Frontal lobe	Precentral Gyrus (R)	CV	PCD	-228.496	-828.22	371.228	0.455	0.797105
Frontal lobe	Precentral Gyrus (R)	CV	MFS	1250.14	987.58	1512.7	<0.0001	<0.0233
Frontal lobe	Precentral Gyrus (R)	CV	education	-29.9036	-83.7927	23.9855	0.277	0.58145
Frontal lobe	Precentral Gyrus (R)	CV	BAD_age	0.0551876	-0.396386	0.506761	0.811	0.930852
Frontal lobe	Precentral Gyrus (R)	CV	BAD_sex	0.770274	-3.39047	4.93102	0.717	0.94921
Frontal lobe	Precentral Gyrus (R)	CV	BAD_APOE	-5.40522	-9.32199	-1.48846	0.007	0.0604074
Frontal lobe	Precentral Gyrus (R)	CV	BAD_education	-0.215499	-1.39723	0.966229	0.721	1.01201
Frontal lobe	Precentral Gyrus (R)	SA	BAD	-1.06847	-2.28299	0.146049	0.085	0.163678
Frontal lobe	Precentral Gyrus (R)	SA	age	-7.2389	-13.9783	-0.499514	0.035	0.0506522
Frontal lobe	Precentral Gyrus (R)	SA	sex	537.978	433.241	642.715	<0.0001	<0.0233
Frontal lobe	Precentral Gyrus (R)	SA	APOE	27.8933	-77.4774	133.264	0.604	0.896382
Frontal lobe	Precentral Gyrus (R)	SA	PCD	-131.848	-326.882	63.186	0.185	0.684206
Frontal lobe	Precentral Gyrus (R)	SA	MFS	-213.674	-284.162	-143.186	<0.0001	<0.0233
Frontal lobe	Precentral Gyrus (R)	SA	education	9.75493	-8.59878	28.1087	0.298	0.598569
Frontal lobe	Precentral Gyrus (R)	SA	BAD_age	0.0208268	-0.0416117	0.0832653	0.513	0.791583
Frontal lobe	Precentral Gyrus (R)	SA	BAD_sex	-0.732732	-1.68679	0.221326	0.132	0.421315
Frontal lobe	Precentral Gyrus (R)	SA	BAD_APOE	0.989945	0.0913359	1.88855	0.031	0.126719
Frontal lobe	Precentral Gyrus (R)	SA	BAD_education	0.0014784	-0.185419	0.188376	0.988	1.00526
Frontal lobe	Precentral Gyrus (R)	TA	BAD	-0.0008316	-0.001644	-1.91e-05	0.045	0.0998571
Frontal lobe	Precentral Gyrus (R)	TA	age	-0.0091173	-0.0117028	-0.0065318	<0.0001	<0.0233
Frontal lobe	Precentral Gyrus (R)	TA	sex	-0.0454495	-0.0869885	-0.0039105	0.032	0.0436023
Frontal lobe	Precentral Gyrus (R)	TA	APOE	-0.0317871	-0.0738181	0.0102439	0.138	0.584618
Frontal lobe	Precentral Gyrus (R)	TA	PCD	0.0139151	-0.0666257	0.0944559	0.735	0.901342
Frontal lobe	Precentral Gyrus (R)	TA	MFS	0.270133	0.232123	0.308142	<0.0001	<0.0233
Frontal lobe	Precentral Gyrus (R)	TA	education	-0.0077127	-0.0145168	-0.0009086	0.026	0.336556
Frontal lobe	Precentral Gyrus (R)	TA	BAD_age	-3.79e-06	-8.11e-05	7.36e-05	0.924	0.961125
Frontal lobe	Precentral Gyrus (R)	TA	BAD_sex	0.000735	1.34e-05	0.0014565	0.046	0.243591
Frontal lobe	Precentral Gyrus (R)	TA	BAD_APOE	-0.0011177	-0.0017971	-0.0004382	0.001	0.0233
Frontal lobe	Precentral Gyrus (R)	TA	BAD_education	1.09e-05	-0.0001962	0.0002181	0.918	1.01854
Frontal lobe	Caudal Middle Frontal (L)	CV	BAD	-16.8773	-32.099	-1.65552	0.03	0.0862963
Frontal lobe	Caudal Middle Frontal (L)	CV	age	-24.2666	-38.9389	-9.59442	0.001	0.0029125
Frontal lobe	Caudal Middle Frontal (L)	CV	sex	490.15	265.229	715.07	<0.0001	<0.0233
Frontal lobe	Caudal Middle Frontal (L)	CV	APOE	-98.8259	-325.823	128.171	0.393	0.769487
Frontal lobe	Caudal Middle Frontal (L)	CV	PCD	-327.446	-751.031	96.1397	0.13	0.6058
Frontal lobe	Caudal Middle Frontal (L)	CV	MFS	345.481	171.532	519.43	<0.0001	<0.0233
Frontal lobe	Caudal Middle Frontal (L)	CV	education	-59.254	-96.76	-21.748	0.0002	0.0233
Frontal lobe	Caudal Middle Frontal (L)	CV	BAD_age	0.211529	0.0192726	0.403786	0.031	0.240767
Frontal lobe	Caudal Middle Frontal (L)	CV	BAD_sex	-0.825104	-3.57595	1.92574	0.557	0.888911
Frontal lobe	Caudal Middle Frontal (L)	CV	BAD_APOE	-2.18667	-4.89518	0.521842	0.114	0.257883
Frontal lobe	Caudal Middle Frontal (L)	CV	BAD_education	-0.0452023	-0.794751	0.704347	0.906	1.01489
Frontal lobe	Caudal Middle Frontal (L)	SA	BAD	-1.18518	-1.92104	-0.449326	0.002	0.0332857
Frontal lobe	Caudal Middle Frontal (L)	SA	age	-2.97333	-7.86033	1.91367	0.233	0.274187
Frontal lobe	Caudal Middle Frontal (L)	SA	sex	287.858	210.225	365.492	<0.0001	<0.0233
Frontal lobe	Caudal Middle Frontal (L)	SA	APOE	-22.4604	-100.522	55.6016	0.573	0.866942
Frontal lobe	Caudal Middle Frontal (L)	SA	PCD	-32.488	-176.088	111.112	0.657	0.874749
Frontal lobe	Caudal Middle Frontal (L)	SA	MFS	-72.515	-116.148	-28.8824	0.001	0.0013869
Frontal lobe	Caudal Middle Frontal (L)	SA	education	-11.4212	-25.0528	2.21036	0.101	0.427873
Frontal lobe	Caudal Middle Frontal (L)	SA	BAD_age	0.049669	-0.0226527	0.121991	0.178	0.552987
Frontal lobe	Caudal Middle Frontal (L)	SA	BAD_sex	0.0049537	-0.529026	0.538933	0.985	0.993528
Frontal lobe	Caudal Middle Frontal (L)	SA	BAD_APOE	-0.792668	-1.29514	-0.290192	0.002	0.0258889
Frontal lobe	Caudal Middle Frontal (L)	SA	BAD_education	0.0001126	-0.203505	0.203731	0.999	1.00331
Frontal lobe	Caudal Middle Frontal (L)	TA	BAD	-0.0053208	-0.0091853	-0.0014562	0.007	0.0379302
Frontal lobe	Caudal Middle Frontal (L)	TA	age	-0.005176	-0.0082463	-0.0021057	0.001	0.00287654
Frontal lobe	Caudal Middle Frontal (L)	TA	sex	-0.0408866	-0.0866967	0.0049234	0.08	0.100757
Frontal lobe	Caudal Middle Frontal (L)	TA	APOE	-0.0283899	-0.0745938	0.0178139	0.228	0.655852
Frontal lobe	Caudal Middle Frontal (L)	TA	PCD	-0.0529288	-0.139929	0.0340711	0.233	0.733635
Frontal lobe	Caudal Middle Frontal (L)	TA	MFS	0.179009	0.140063	0.217956	<0.0001	<0.0233
Frontal lobe	Caudal Middle Frontal (L)	TA	education	-0.0083302	-0.0160706	-0.0005897	0.035	0.354565
Frontal lobe	Caudal Middle Frontal (L)	TA	BAD_age	6e-05	1.08e-05	0.0001092	0.017	0.220056
Frontal lobe	Caudal Middle Frontal (L)	TA	BAD_sex	0.0007835	0.0001329	0.0014341	0.018	0.127091
Frontal lobe	Caudal Middle Frontal (L)	TA	BAD_APOE	-0.0005901	-0.0011962	1.61e-05	0.056	0.176324
Frontal lobe	Caudal Middle Frontal (L)	TA	BAD_education	2.91e-05	-0.0001599	0.0002181	0.763	0.998758
Frontal lobe	Caudal Middle Frontal (R)	CV	BAD	-4.21209	-6.82985	-1.59432	0.002	0.0310667
Frontal lobe	Caudal Middle Frontal (R)	CV	age	-24.4052	-39.0386	-9.77188	0.001	0.00284146
Frontal lobe	Caudal Middle Frontal (R)	CV	sex	546.307	317.503	775.112	<0.0001	<0.0233
Frontal lobe	Caudal Middle Frontal (R)	CV	APOE	-20.4405	-250.676	209.795	0.862	1.00423
Frontal lobe	Caudal Middle Frontal (R)	CV	PCD	-69.5992	-495.605	356.406	0.749	0.890393
Frontal lobe	Caudal Middle Frontal (R)	CV	MFS	295.293	140.369	450.217	<0.0001	<0.0233
Frontal lobe	Caudal Middle Frontal (R)	CV	education	-44.5638	-84.4048	-4.72278	0.028	0.343368
Frontal lobe	Caudal Middle Frontal (R)	CV	BAD_age	-0.0535998	-0.345648	0.238449	0.719	0.891101
Frontal lobe	Caudal Middle Frontal (R)	CV	BAD_sex	3.2171	1.15845	5.27575	0.002	0.0245263
Frontal lobe	Caudal Middle Frontal (R)	CV	BAD_APOE	-4.63952	-6.57697	-2.70207	<0.0001	<0.0233
Frontal lobe	Caudal Middle Frontal (R)	CV	BAD_education	0.22693	-0.56673	1.02059	0.575	1.04668
Frontal lobe	Caudal Middle Frontal (R)	SA	BAD	-0.738383	-1.77573	0.298964	0.163	0.27323
Frontal lobe	Caudal Middle Frontal (R)	SA	age	-4.46934	-9.9707	1.03203	0.111	0.14289
Frontal lobe	Caudal Middle Frontal (R)	SA	sex	283.826	194.581	373.07	<0.0001	<0.0233
Frontal lobe	Caudal Middle Frontal (R)	SA	APOE	33.8946	-55.8558	123.645	0.459	0.804113
Frontal lobe	Caudal Middle Frontal (R)	SA	PCD	-79.0567	-244.262	86.1487	0.348	0.787223
Frontal lobe	Caudal Middle Frontal (R)	SA	MFS	-124.993	-175.886	-74.0995	<0.0001	<0.0233
Frontal lobe	Caudal Middle Frontal (R)	SA	education	-7.94151	-23.7332	7.85022	0.324	0.608806
Frontal lobe	Caudal Middle Frontal (R)	SA	BAD_age	-0.0444245	-0.111969	0.0231195	0.197	0.540012
Frontal lobe	Caudal Middle Frontal (R)	SA	BAD_sex	0.354919	-0.353268	1.0631	0.326	0.238178
Frontal lobe	Caudal Middle Frontal (R)	SA	BAD_APOE	-0.294245	-0.986967	0.398478	0.405	0.53014
Frontal lobe	Caudal Middle Frontal (R)	SA	BAD_education	0.196507	0.0691197	0.323893	0.002	0.0776667
Frontal lobe	Caudal Middle Frontal (R)	TA	BAD	-0.0023581	-0.0070861	0.0023699	0.328	0.449553
Frontal lobe	Caudal Middle Frontal (R)	TA	age	-0.005847	-0.0090651	-0.0026288	<0.0001	<0.0233
Frontal lobe	Caudal Middle Frontal (R)	TA	sex	-0.0479608	-0.0960399	0.0001183	0.051	0.0667584
Frontal lobe	Caudal Middle Frontal (R)	TA	APOE	-0.0258786	-0.0746851	0.0229278	0.299	0.741138
Frontal lobe	Caudal Middle Frontal (R)	TA	PCD	-0.0144064	-0.108548	0.0797354	0.764	0.894533
Frontal lobe	Caudal Middle Frontal (R)	TA	MFS	0.154892	0.110929	0.198854	<0.0001	<0.0233
Frontal lobe	Caudal Middle Frontal (R)	TA	education	-0.0052932	-0.0125375	0.0019512	0.152	0.491889
Frontal lobe	Caudal Middle Frontal (R)	TA	BAD_age	2.24e-05	-3.71e-05	8.2e-05	0.461	0.745924
Frontal lobe	Caudal Middle Frontal (R)	TA	BAD_sex	0.0008377	1.35e-05	0.0016619	0.046	0.696862
Frontal lobe	Caudal Middle Frontal (R)	TA	BAD_APOE	-0.0011675	-0.0019684	-0.0003665	0.004	0.0405217
Frontal lobe	Caudal Middle Frontal (R)	TA	BAD_education	-5.72e-06	-0.0002554	0.000244	0.964	1.00723
Frontal lobe	Medial Orbital Frontal (L)	CV	BAD	-1.5095	-4.75191	1.73291	0.362	0.479239
Frontal lobe	Medial Orbital Frontal (L)	CV	age	-21.4227	-29.7494	-13.096	<0.0001	<0.0233
Frontal lobe	Medial Orbital Frontal (L)	CV	sex	448.243	315.516	580.97	<0.0001	<0.0233
Frontal lobe	Medial Orbital Frontal (L)	CV	APOE	-190.919	-325.336	-56.5014	0.005	0.0685294
Frontal lobe	Medial Orbital Frontal (L)	CV	PCD	-65.2152	-324.931	194.501	0.623	0.858929
Frontal lobe	Medial Orbital Frontal (L)	CV	MFS	1119.13	999.064	1239.21	<0.0001	<0.0233
Frontal lobe	Medial Orbital Frontal (L)	CV	education	-10.7057	-32.7304	11.3189	0.341	0.620727
Frontal lobe	Medial Orbital Frontal (L)	CV	BAD_age	0.0106636	-0.0820676	0.103395	0.822	0.925246
Frontal lobe	Medial Orbital Frontal (L)	CV	BAD_sex	1.80647	-0.722621	4.33556	0.162	0.471825
Frontal lobe	Medial Orbital Frontal (L)	CV	BAD_APOE	-2.59298	-5.0438	-0.142162	0.038	0.14054
Frontal lobe	Medial Orbital Frontal (L)	CV	BAD_education	-0.479658	-1.04727	0.0879518	0.098	0.992783
Frontal lobe	Medial Orbital Frontal (L)	SA	BAD	-0.71447	-1.83824	0.409302	0.213	0.326507
Frontal lobe	Medial Orbital Frontal (L)	SA	age	-3.67764	-6.90097	-0.45432	0.025	0.0380719
Frontal lobe	Medial Orbital Frontal (L)	SA	sex	219.665	168.829	270.501	<0.0001	<0.0233
Frontal lobe	Medial Orbital Frontal (L)	SA	APOE	-32.7906	-84.2074	18.6262	0.211	0.646882
Frontal lobe	Medial Orbital Frontal (L)	SA	PCD	61.1285	-37.4311	159.688	0.224	0.735099
Frontal lobe	Medial Orbital Frontal (L)	SA	MFS	311.794	266.765	356.824	<0.0001	<0.0233
Frontal lobe	Medial Orbital Frontal (L)	SA	education	2.88083	-5.66624	11.4279	0.509	0.775144
Frontal lobe	Medial Orbital Frontal (L)	SA	BAD_age	0.0019932	-0.0588786	0.0628649	0.949	0.974084
Frontal lobe	Medial Orbital Frontal (L)	SA	BAD_sex	-0.0322816	-0.922419	0.857856	0.943	1.00789
Frontal lobe	Medial Orbital Frontal (L)	SA	BAD_APOE	-0.157232	-1.0156	0.701136	0.72	0.802679
Frontal lobe	Medial Orbital Frontal (L)	SA	BAD_education	-0.101028	-0.260103	0.0580472	0.213	0.751955
Frontal lobe	Medial Orbital Frontal (L)	TA	BAD	-0.0007408	-0.0014542	-2.73e-05	0.042	0.09786
Frontal lobe	Medial Orbital Frontal (L)	TA	age	-0.0065512	-0.0092051	-0.0038973	<0.0001	<0.0233
Frontal lobe	Medial Orbital Frontal (L)	TA	sex	-0.0345872	-0.0765112	0.0073369	0.106	0.131372
Frontal lobe	Medial Orbital Frontal (L)	TA	APOE	-0.0459021	-0.0882322	-0.003572	0.034	0.264067
Frontal lobe	Medial Orbital Frontal (L)	TA	PCD	-0.0549985	-0.135031	0.0250339	0.178	0.691233
Frontal lobe	Medial Orbital Frontal (L)	TA	MFS	0.124197	0.0877103	0.160684	<0.0001	<0.0233
Frontal lobe	Medial Orbital Frontal (L)	TA	education	-0.0062297	-0.013263	0.0008036	0.083	0.402896
Frontal lobe	Medial Orbital Frontal (L)	TA	BAD_age	-3.76e-05	-9.51e-05	1.99e-05	0.2	0.54186
Frontal lobe	Medial Orbital Frontal (L)	TA	BAD_sex	0.0010729	0.0004498	0.001696	0.001	0.0233
Frontal lobe	Medial Orbital Frontal (L)	TA	BAD_APOE	-0.0006275	-0.0012142	-4.09e-05	0.036	0.137508
Frontal lobe	Medial Orbital Frontal (L)	TA	BAD_education	-4.51e-05	-0.0001841	9.4e-05	0.525	1.01938
Frontal lobe	Medial Orbital Frontal (R)	CV	BAD	-0.553791	-3.86484	2.75726	0.743	0.812765
Frontal lobe	Medial Orbital Frontal (R)	CV	age	-16.8535	-25.489	-8.21798	<0.0001	<0.0233
Frontal lobe	Medial Orbital Frontal (R)	CV	sex	366.871	225.253	508.489	<0.0001	<0.0233
Frontal lobe	Medial Orbital Frontal (R)	CV	APOE	-147.954	-291.255	-4.65257	0.043	0.294676
Frontal lobe	Medial Orbital Frontal (R)	CV	PCD	-102.166	-374.909	170.576	0.463	0.799104
Frontal lobe	Medial Orbital Frontal (R)	CV	MFS	708.814	585.174	832.454	<0.0001	<0.0233
Frontal lobe	Medial Orbital Frontal (R)	CV	education	-3.93325	-27.0004	19.1339	0.738	0.855493
Frontal lobe	Medial Orbital Frontal (R)	CV	BAD_age	-0.0957172	-0.271797	0.0803624	0.287	0.607918
Frontal lobe	Medial Orbital Frontal (R)	CV	BAD_sex	0.608626	-1.79275	3.01	0.619	0.924532
Frontal lobe	Medial Orbital Frontal (R)	CV	BAD_APOE	-3.81238	-6.1758	-1.44895	0.002	0.0245263
Frontal lobe	Medial Orbital Frontal (R)	CV	BAD_education	0.160642	-0.727776	1.04906	0.723	1.00874
Frontal lobe	Medial Orbital Frontal (R)	SA	BAD	-0.273471	-1.27975	0.732805	0.594	0.685158
Frontal lobe	Medial Orbital Frontal (R)	SA	age	-3.12352	-6.2964	0.049368	0.054	0.0757952
Frontal lobe	Medial Orbital Frontal (R)	SA	sex	198.776	148.326	249.226	<0.0001	<0.0233
Frontal lobe	Medial Orbital Frontal (R)	SA	APOE	-20.4391	-71.398	30.5198	0.432	0.805248
Frontal lobe	Medial Orbital Frontal (R)	SA	PCD	19.9413	-76.4384	116.321	0.685	0.891648
Frontal lobe	Medial Orbital Frontal (R)	SA	MFS	80.6031	38.1943	123.012	<0.0001	<0.0233
Frontal lobe	Medial Orbital Frontal (R)	SA	education	6.35275	-2.14842	14.8539	0.143	0.482884
Frontal lobe	Medial Orbital Frontal (R)	SA	BAD_age	-0.0518594	-0.111089	0.0073702	0.086	0.385346
Frontal lobe	Medial Orbital Frontal (R)	SA	BAD_sex	-0.0305741	-0.786307	0.725159	0.937	1.00609
Frontal lobe	Medial Orbital Frontal (R)	SA	BAD_APOE	-0.637725	-1.37418	0.0987262	0.09	0.216186
Frontal lobe	Medial Orbital Frontal (R)	SA	BAD_education	0.199944	-0.0788028	0.478692	0.16	0.810435
Frontal lobe	Medial Orbital Frontal (R)	TA	BAD	-0.0001002	-0.0047485	0.0045481	0.966	0.987184
Frontal lobe	Medial Orbital Frontal (R)	TA	age	-0.0050686	-0.0081637	-0.0019735	0.001	0.00280723
Frontal lobe	Medial Orbital Frontal (R)	TA	sex	-0.0590334	-0.105178	-0.0128888	0.012	0.0172593
Frontal lobe	Medial Orbital Frontal (R)	TA	APOE	-0.0201911	-0.0669706	0.0265884	0.398	0.772783
Frontal lobe	Medial Orbital Frontal (R)	TA	PCD	-0.0530054	-0.143141	0.0371299	0.249	0.753468
Frontal lobe	Medial Orbital Frontal (R)	TA	MFS	0.147994	0.106156	0.189832	<0.0001	<0.0233
Frontal lobe	Medial Orbital Frontal (R)	TA	education	-0.0069653	-0.0142697	0.000339	0.062	0.380158
Frontal lobe	Medial Orbital Frontal (R)	TA	BAD_age	-7.19e-06	-6.6e-05	5.16e-05	0.811	0.926289
Frontal lobe	Medial Orbital Frontal (R)	TA	BAD_sex	0.0005857	-0.0002362	0.0014075	0.162	0.466
Frontal lobe	Medial Orbital Frontal (R)	TA	BAD_APOE	-0.0005325	-0.0013338	0.0002687	0.193	0.356897
Frontal lobe	Medial Orbital Frontal (R)	TA	BAD_education	-8.11e-05	-0.0002622	0.0001001	0.38	0.972967
Frontal lobe	Pars Opercularis (L)	CV	BAD	-7.66959	-17.4801	2.14091	0.125	0.227539
Frontal lobe	Pars Opercularis (L)	CV	age	-14.2096	-24.8775	-3.54175	0.009	0.0153066
Frontal lobe	Pars Opercularis (L)	CV	sex	331.683	167.798	495.567	<0.0001	<0.0233
Frontal lobe	Pars Opercularis (L)	CV	APOE	180.052	14.9475	345.157	0.033	0.265138
Frontal lobe	Pars Opercularis (L)	CV	PCD	-342.193	-649.136	-35.2512	0.029	0.519769
Frontal lobe	Pars Opercularis (L)	CV	MFS	306.714	188.384	425.045	<0.0001	<0.0233
Frontal lobe	Pars Opercularis (L)	CV	education	-16.8973	-45.1477	11.3532	0.241	0.545175
Frontal lobe	Pars Opercularis (L)	CV	BAD_age	0.113842	-0.0107061	0.23839	0.073	0.354354
Frontal lobe	Pars Opercularis (L)	CV	BAD_sex	-0.265211	-2.01955	1.48913	0.767	0.971255
Frontal lobe	Pars Opercularis (L)	CV	BAD_APOE	-0.273834	-1.97731	1.42965	0.753	0.831512
Frontal lobe	Pars Opercularis (L)	CV	BAD_education	-0.184914	-0.592179	0.222351	0.374	0.99025
Frontal lobe	Pars Opercularis (L)	SA	BAD	-2.90561	-5.84627	0.0350532	0.053	0.112264
Frontal lobe	Pars Opercularis (L)	SA	age	-0.698865	-4.5542	3.15647	0.722	0.754377
Frontal lobe	Pars Opercularis (L)	SA	sex	173.384	111.629	235.138	<0.0001	<0.0233
Frontal lobe	Pars Opercularis (L)	SA	APOE	62.1109	-0.0259582	124.248	0.05	0.306579
Frontal lobe	Pars Opercularis (L)	SA	PCD	-30.9434	-145.461	83.5742	0.596	0.846756
Frontal lobe	Pars Opercularis (L)	SA	MFS	-26.1465	-63.6799	11.3869	0.172	0.20038
Frontal lobe	Pars Opercularis (L)	SA	education	-1.17482	-11.9926	9.64299	0.831	0.917645
Frontal lobe	Pars Opercularis (L)	SA	BAD_age	0.0262814	-0.0109995	0.0635622	0.167	0.533027
Frontal lobe	Pars Opercularis (L)	SA	BAD_sex	0.0511287	-0.492502	0.594759	0.854	0.985059
Frontal lobe	Pars Opercularis (L)	SA	BAD_APOE	0.431183	-0.106204	0.96857	0.116	0.259885
Frontal lobe	Pars Opercularis (L)	SA	BAD_education	-0.102035	-0.206239	0.0021698	0.055	1.06792
Frontal lobe	Pars Opercularis (L)	TA	BAD	-0.0001552	-0.0043039	0.0039936	0.942	0.971177
Frontal lobe	Pars Opercularis (L)	TA	age	-0.0070956	-0.0099371	-0.0042542	<0.0001	<0.0233
Frontal lobe	Pars Opercularis (L)	TA	sex	-0.0265503	-0.0689641	0.0158634	0.22	0.265596
Frontal lobe	Pars Opercularis (L)	TA	APOE	-0.0022946	-0.0453037	0.0407144	0.917	0.984613
Frontal lobe	Pars Opercularis (L)	TA	PCD	-0.0892903	-0.172041	-0.0065396	0.034	0.565857
Frontal lobe	Pars Opercularis (L)	TA	MFS	0.172408	0.133952	0.210864	<0.0001	<0.0233
Frontal lobe	Pars Opercularis (L)	TA	education	-0.0051495	-0.0117557	0.0014567	0.127	0.455246
Frontal lobe	Pars Opercularis (L)	TA	BAD_age	3.91e-06	-4.85e-05	5.63e-05	0.884	0.94918
Frontal lobe	Pars Opercularis (L)	TA	BAD_sex	0.0001	-0.0006264	0.0008264	0.787	0.965111
Frontal lobe	Pars Opercularis (L)	TA	BAD_APOE	-0.0004585	-0.0011635	0.0002465	0.202	0.367703
Frontal lobe	Pars Opercularis (L)	TA	BAD_education	5.61e-05	-8.89e-05	0.000201	0.448	0.984755
Frontal lobe	Pars Opercularis (R)	CV	BAD	-1.73535	-10.2349	6.7642	0.689	0.764462
Frontal lobe	Pars Opercularis (R)	CV	age	313.148	166.6	459.697	<0.0001	0.00277381
Frontal lobe	Pars Opercularis (R)	CV	sex	-16.3398	-25.882	-6.79749	0.001	<0.0233
Frontal lobe	Pars Opercularis (R)	CV	APOE	83.231	-64.4362	230.898	0.269	0.704236
Frontal lobe	Pars Opercularis (R)	CV	PCD	-126.504	-400.675	147.666	0.366	0.812171
Frontal lobe	Pars Opercularis (R)	CV	MFS	356.786	251.605	461.967	<0.0001	<0.0233
Frontal lobe	Pars Opercularis (R)	CV	education	-7.42574	-32.4574	17.6059	0.561	0.80687
Frontal lobe	Pars Opercularis (R)	CV	BAD_age	0.0099668	-0.0976388	0.117572	0.856	0.932
Frontal lobe	Pars Opercularis (R)	CV	BAD_sex	1.26983	-0.227012	2.76668	0.096	0.360774
Frontal lobe	Pars Opercularis (R)	CV	BAD_APOE	-0.683229	-2.12265	0.756192	0.352	0.48819
Frontal lobe	Pars Opercularis (R)	CV	BAD_education	-0.0743234	-0.513609	0.364962	0.74	1.00244
Frontal lobe	Pars Opercularis (R)	SA	BAD	-0.261539	-2.85323	2.33015	0.843	0.89689
Frontal lobe	Pars Opercularis (R)	SA	age	150.299	94.9981	205.6	<0.0001	0.0772071
Frontal lobe	Pars Opercularis (R)	SA	sex	-3.41576	-6.91617	0.0846387	0.056	<0.0233
Frontal lobe	Pars Opercularis (R)	SA	APOE	44.5719	-11.0609	100.205	0.116	0.519769
Frontal lobe	Pars Opercularis (R)	SA	PCD	-69.022	-171.665	33.6212	0.188	0.684438
Frontal lobe	Pars Opercularis (R)	SA	MFS	9.64015	-24.2149	43.4952	0.577	0.619544
Frontal lobe	Pars Opercularis (R)	SA	education	1.94954	-7.77177	11.6708	0.694	0.855566
Frontal lobe	Pars Opercularis (R)	SA	BAD_age	0.0003868	-0.0325786	0.0333522	0.982	0.994809
Frontal lobe	Pars Opercularis (R)	SA	BAD_sex	0.163163	-0.304228	0.630555	0.494	0.846338
Frontal lobe	Pars Opercularis (R)	SA	BAD_APOE	0.178678	-0.275813	0.63317	0.441	0.564577
Frontal lobe	Pars Opercularis (R)	SA	BAD_education	0.102997	-0.0474977	0.253491	0.18	0.791321
Frontal lobe	Pars Opercularis (R)	TA	BAD	-0.0006546	-0.005158	0.0038489	0.776	0.837074
Frontal lobe	Pars Opercularis (R)	TA	age	-0.0205084	-0.0666714	0.0256547	0.384	0.00810435
Frontal lobe	Pars Opercularis (R)	TA	sex	-0.0045944	-0.0076864	-0.0015025	0.004	0.449608
Frontal lobe	Pars Opercularis (R)	TA	APOE	-0.0047403	-0.0515207	0.04204	0.843	1.01772
Frontal lobe	Pars Opercularis (R)	TA	PCD	0.0352601	-0.054584	0.125104	0.442	0.804578
Frontal lobe	Pars Opercularis (R)	TA	MFS	0.163981	0.122434	0.205527	<0.0001	<0.0233
Frontal lobe	Pars Opercularis (R)	TA	education	-0.0046522	-0.0119823	0.0026779	0.214	0.503657
Frontal lobe	Pars Opercularis (R)	TA	BAD_age	-7.58e-06	-6.46e-05	4.94e-05	0.794	0.92501
Frontal lobe	Pars Opercularis (R)	TA	BAD_sex	0.0006233	-0.0001718	0.0014185	0.124	0.40693
Frontal lobe	Pars Opercularis (R)	TA	BAD_APOE	-0.0003831	-0.0011574	0.0003913	0.332	0.471683
Frontal lobe	Pars Opercularis (R)	TA	BAD_education	-5.42e-05	-0.0002555	0.0001471	0.598	1.02451
Frontal lobe	Pars Orbitalis (L)	CV	BAD	-2.16069	-3.58886	-0.732529	0.003	0.03495
Frontal lobe	Pars Orbitalis (L)	CV	age	-4.87985	-9.21415	-0.545539	0.027	0.0403269
Frontal lobe	Pars Orbitalis (L)	CV	sex	129.758	59.5131	200.004	<0.0001	<0.0233
Frontal lobe	Pars Orbitalis (L)	CV	APOE	10.951	-60.0092	81.9111	0.762	0.959708
Frontal lobe	Pars Orbitalis (L)	CV	PCD	78.2146	-55.4454	211.875	0.251	0.740291
Frontal lobe	Pars Orbitalis (L)	CV	MFS	190.363	132.207	248.518	<0.0001	<0.0233
Frontal lobe	Pars Orbitalis (L)	CV	education	2.39208	-9.28895	14.0731	0.688	0.852681
Frontal lobe	Pars Orbitalis (L)	CV	BAD_age	-0.0713719	-0.160649	0.0179054	0.117	0.462051
Frontal lobe	Pars Orbitalis (L)	CV	BAD_sex	0.304841	-0.725925	1.33561	0.562	0.88477
Frontal lobe	Pars Orbitalis (L)	CV	BAD_APOE	-0.14948	-1.16369	0.864726	0.773	0.841631
Frontal lobe	Pars Orbitalis (L)	CV	BAD_education	0.402362	0.20062	0.604104	0.001	0.05825
Frontal lobe	Pars Orbitalis (L)	SA	BAD	-0.936221	-1.31473	-0.557706	<0.0001	<0.0233
Frontal lobe	Pars Orbitalis (L)	SA	age	0.32141	-1.11661	1.75943	0.661	0.700059
Frontal lobe	Pars Orbitalis (L)	SA	sex	78.6398	55.3147	101.965	<0.0001	<0.0233
Frontal lobe	Pars Orbitalis (L)	SA	APOE	7.66741	-15.8711	31.2059	0.523	0.823372
Frontal lobe	Pars Orbitalis (L)	SA	PCD	41.1095	-2.87941	85.0984	0.067	0.53831
Frontal lobe	Pars Orbitalis (L)	SA	MFS	1.71071	-16.51	19.9314	0.854	0.876573
Frontal lobe	Pars Orbitalis (L)	SA	education	1.36502	-2.52807	5.25811	0.492	0.774568
Frontal lobe	Pars Orbitalis (L)	SA	BAD_age	-0.0294518	-0.0538336	-0.0050699	0.018	0.2097
Frontal lobe	Pars Orbitalis (L)	SA	BAD_sex	0.14906	-0.129637	0.427756	0.295	0.654619
Frontal lobe	Pars Orbitalis (L)	SA	BAD_APOE	0.203126	-0.0677335	0.473985	0.142	0.278034
Frontal lobe	Pars Orbitalis (L)	SA	BAD_education	0.0942642	0.0362306	0.152298	0.002	0.0932
Frontal lobe	Pars Orbitalis (L)	TA	BAD	-0.0014109	-0.0068668	0.0040449	0.612	0.702443
Frontal lobe	Pars Orbitalis (L)	TA	age	-0.0057734	-0.0092514	-0.0022953	0.001	0.00274118
Frontal lobe	Pars Orbitalis (L)	TA	sex	-0.115958	-0.16781	-0.0641052	<0.0001	<0.0233
Frontal lobe	Pars Orbitalis (L)	TA	APOE	-0.0004002	-0.0530033	0.0522029	0.988	0.996554
Frontal lobe	Pars Orbitalis (L)	TA	PCD	0.0251779	-0.0765015	0.126857	0.627	0.854333
Frontal lobe	Pars Orbitalis (L)	TA	MFS	0.103178	0.055799	0.150557	<0.0001	<0.0233
Frontal lobe	Pars Orbitalis (L)	TA	education	-0.0040041	-0.0121226	0.0041143	0.334	0.617635
Frontal lobe	Pars Orbitalis (L)	TA	BAD_age	1.52e-05	-5.38e-05	8.42e-05	0.666	0.881693
Frontal lobe	Pars Orbitalis (L)	TA	BAD_sex	0.0001874	-0.0007871	0.0011619	0.706	0.945391
Frontal lobe	Pars Orbitalis (L)	TA	BAD_APOE	-0.0007545	-0.0017117	0.0002028	0.122	0.258418
Frontal lobe	Pars Orbitalis (L)	TA	BAD_education	0.0001826	-2.21e-05	0.0003873	0.08	0.932
Frontal lobe	Pars Orbitalis (R)	CV	BAD	-4.28961	-10.7095	2.1303	0.19	0.307431
Frontal lobe	Pars Orbitalis (R)	CV	sex	198.204	119.352	277.056	<0.0001	0.0027093
Frontal lobe	Pars Orbitalis (R)	CV	age	-8.74206	-13.9478	-3.53634	0.001	<0.0233
Frontal lobe	Pars Orbitalis (R)	CV	APOE	-33.3531	-113.005	46.2987	0.412	0.793355
Frontal lobe	Pars Orbitalis (R)	CV	PCD	-59.2441	-209.263	90.7749	0.439	0.805409
Frontal lobe	Pars Orbitalis (R)	CV	MFS	169.2	103.937	234.463	<0.0001	<0.0233
Frontal lobe	Pars Orbitalis (R)	CV	education	-5.80119	-18.9464	7.34405	0.387	0.672918
Frontal lobe	Pars Orbitalis (R)	CV	BAD_age	0.0451373	-0.0362222	0.126497	0.277	0.603187
Frontal lobe	Pars Orbitalis (R)	CV	BAD_sex	0.592062	-0.588326	1.77245	0.326	0.690527
Frontal lobe	Pars Orbitalis (R)	CV	BAD_APOE	-0.887743	-2.05604	0.280556	0.136	0.268542
Frontal lobe	Pars Orbitalis (R)	CV	BAD_education	0.253242	-0.106062	0.612546	0.167	0.794102
Frontal lobe	Pars Orbitalis (R)	SA	BAD	0.123377	-1.86557	2.11232	0.903	0.939281
Frontal lobe	Pars Orbitalis (R)	SA	sex	110.754	85.6921	135.816	<0.0001	0.173484
Frontal lobe	Pars Orbitalis (R)	SA	age	-1.26225	-2.92442	0.39993	0.137	<0.0233
Frontal lobe	Pars Orbitalis (R)	SA	APOE	4.77739	-20.5348	30.0896	0.711	0.946646
Frontal lobe	Pars Orbitalis (R)	SA	PCD	-24.0209	-71.7475	23.7056	0.324	0.820565
Frontal lobe	Pars Orbitalis (R)	SA	MFS	-8.77358	-29.6047	12.0576	0.409	0.447404
Frontal lobe	Pars Orbitalis (R)	SA	education	0.896066	-3.29424	5.08638	0.675	0.859426
Frontal lobe	Pars Orbitalis (R)	SA	BAD_age	-0.0052206	-0.0304499	0.0200088	0.685	0.876951
Frontal lobe	Pars Orbitalis (R)	SA	BAD_sex	0.207387	-0.147618	0.562393	0.252	0.575647
Frontal lobe	Pars Orbitalis (R)	SA	BAD_APOE	-0.0460063	-0.391777	0.299765	0.794	0.856491
Frontal lobe	Pars Orbitalis (R)	SA	BAD_education	0.0872538	-0.0071366	0.181644	0.07	1.01938
Frontal lobe	Pars Orbitalis (R)	TA	BAD	-0.0031655	-0.0084701	0.0021391	0.242	0.354629
Frontal lobe	Pars Orbitalis (R)	TA	sex	-0.108548	-0.166054	-0.0510412	<0.0001	0.0253605
Frontal lobe	Pars Orbitalis (R)	TA	age	-0.0046976	-0.0085274	-0.0008679	0.016	<0.0233
Frontal lobe	Pars Orbitalis (R)	TA	APOE	-0.0316217	-0.0899405	0.0266971	0.288	0.721548
Frontal lobe	Pars Orbitalis (R)	TA	PCD	0.0210015	-0.0905237	0.132527	0.712	0.911516
Frontal lobe	Pars Orbitalis (R)	TA	MFS	0.0865506	0.0350484	0.138053	0.001	0.0013787
Frontal lobe	Pars Orbitalis (R)	TA	education	-0.005945	-0.0147433	0.0028532	0.185	0.519337
Frontal lobe	Pars Orbitalis (R)	TA	BAD_age	3.56e-05	-3.12e-05	0.0001024	0.296	0.621333
Frontal lobe	Pars Orbitalis (R)	TA	BAD_sex	7.61e-05	-0.0008566	0.0010088	0.873	0.982652
Frontal lobe	Pars Orbitalis (R)	TA	BAD_APOE	-0.0005661	-0.001477	0.0003448	0.223	0.376514
Frontal lobe	Pars Orbitalis (R)	TA	BAD_education	7.57e-05	-0.0001048	0.0002563	0.411	0.977173
Frontal lobe	Pars Triangularis (L)	CV	BAD	-8.5322	-16.4767	-0.587662	0.035	0.0867553
Frontal lobe	Pars Triangularis (L)	CV	age	-9.55829	-17.9799	-1.13671	0.026	0.0393377
Frontal lobe	Pars Triangularis (L)	CV	sex	205.257	75.093	335.422	0.002	0.00317007
Frontal lobe	Pars Triangularis (L)	CV	APOE	85.0591	-46.1824	216.301	0.204	0.63376
Frontal lobe	Pars Triangularis (L)	CV	PCD	-98.291	-342.133	145.551	0.429	0.806105
Frontal lobe	Pars Triangularis (L)	CV	MFS	240.552	145.491	335.613	<0.0001	<0.0233
Frontal lobe	Pars Triangularis (L)	CV	education	-6.73847	-28.7576	15.2806	0.549	0.799481
Frontal lobe	Pars Triangularis (L)	CV	BAD_age	0.113931	0.0135613	0.2143	0.026	0.233
Frontal lobe	Pars Triangularis (L)	CV	BAD_sex	0.575994	-0.860645	2.01263	0.432	0.792567
Frontal lobe	Pars Triangularis (L)	CV	BAD_APOE	-0.738047	-2.15129	0.675191	0.306	0.448415
Frontal lobe	Pars Triangularis (L)	CV	BAD_education	0.0945881	-0.301991	0.491167	0.64	1.00757
Frontal lobe	Pars Triangularis (L)	SA	BAD	-0.829781	-1.48142	-0.178138	0.013	0.0531404
Frontal lobe	Pars Triangularis (L)	SA	age	-0.314418	-3.22226	2.59342	0.832	0.85777
Frontal lobe	Pars Triangularis (L)	SA	sex	129.467	81.6951	177.239	<0.0001	<0.0233
Frontal lobe	Pars Triangularis (L)	SA	APOE	50.6637	2.56007	98.7673	0.039	0.283969
Frontal lobe	Pars Triangularis (L)	SA	PCD	-9.48322	-98.2669	79.3004	0.834	0.925343
Frontal lobe	Pars Triangularis (L)	SA	MFS	0.23826	-30.3886	30.8651	0.988	0.988
Frontal lobe	Pars Triangularis (L)	SA	education	3.76287	-4.47004	11.9958	0.37	0.658092
Frontal lobe	Pars Triangularis (L)	SA	BAD_age	-0.0327332	-0.0808559	0.0153896	0.182	0.550727
Frontal lobe	Pars Triangularis (L)	SA	BAD_sex	0.190703	-0.255433	0.636839	0.402	0.767754
Frontal lobe	Pars Triangularis (L)	SA	BAD_APOE	0.187151	-0.253082	0.627383	0.405	0.527179
Frontal lobe	Pars Triangularis (L)	SA	BAD_education	-0.0273943	-0.114913	0.0601239	0.54	0.998571
Frontal lobe	Pars Triangularis (L)	TA	BAD	-0.0050376	-0.0090947	-0.0009805	0.015	0.0572951
Frontal lobe	Pars Triangularis (L)	TA	age	-0.0056037	-0.0087054	-0.0025021	<0.0001	<0.0233
Frontal lobe	Pars Triangularis (L)	TA	sex	-0.0514634	-0.0980714	-0.0048554	0.03	0.0413609
Frontal lobe	Pars Triangularis (L)	TA	APOE	-0.0219397	-0.0691327	0.0252533	0.362	0.766782
Frontal lobe	Pars Triangularis (L)	TA	PCD	-0.0268946	-0.116606	0.0628166	0.557	0.821399
Frontal lobe	Pars Triangularis (L)	TA	MFS	0.132967	0.0921486	0.173786	<0.0001	<0.0233
Frontal lobe	Pars Triangularis (L)	TA	education	-0.006506	-0.0138916	0.0008796	0.084	0.399429
Frontal lobe	Pars Triangularis (L)	TA	BAD_age	6.58e-05	1.46e-05	0.000117	0.012	0.199714
Frontal lobe	Pars Triangularis (L)	TA	BAD_sex	0.0003377	-0.0003753	0.0010507	0.353	0.727867
Frontal lobe	Pars Triangularis (L)	TA	BAD_APOE	-0.0004215	-0.0011141	0.0002712	0.233	0.385028
Frontal lobe	Pars Triangularis (L)	TA	BAD_education	8.91e-05	-7.61e-05	0.0002544	0.29	0.913108
Frontal lobe	Pars Triangularis (R)	CV	BAD	-1.3999	-9.45129	6.6515	0.733	0.805608
Frontal lobe	Pars Triangularis (R)	CV	sex	331.481	195.736	467.226	<0.0001	0.00803448
Frontal lobe	Pars Triangularis (R)	CV	age	-12.9829	-21.9196	-4.04627	0.004	<0.0233
Frontal lobe	Pars Triangularis (R)	CV	APOE	25.0908	-111.523	161.705	0.719	0.941163
Frontal lobe	Pars Triangularis (R)	CV	PCD	-228.309	-481.713	25.0958	0.077	0.560656
Frontal lobe	Pars Triangularis (R)	CV	MFS	301.217	203.782	398.653	<0.0001	<0.0233
Frontal lobe	Pars Triangularis (R)	CV	education	4.59865	-18.947	28.1443	0.702	0.860874
Frontal lobe	Pars Triangularis (R)	CV	BAD_age	0.0105893	-0.0921469	0.113325	0.84	0.936459
Frontal lobe	Pars Triangularis (R)	CV	BAD_sex	0.847426	-0.512116	2.20697	0.222	0.550277
Frontal lobe	Pars Triangularis (R)	CV	BAD_APOE	1.13874	-0.121606	2.39909	0.077	0.211071
Frontal lobe	Pars Triangularis (R)	CV	BAD_education	0.0880819	-0.315806	0.49197	0.669	0.986563
Frontal lobe	Pars Triangularis (R)	SA	BAD	-0.741196	-3.70236	2.21997	0.624	0.709229
Frontal lobe	Pars Triangularis (R)	SA	sex	172.156	119.339	224.973	<0.0001	0.724303
Frontal lobe	Pars Triangularis (R)	SA	age	0.701594	-2.7121	4.11529	0.687	<0.0233
Frontal lobe	Pars Triangularis (R)	SA	APOE	19.2854	-33.8883	72.4592	0.477	0.793864
Frontal lobe	Pars Triangularis (R)	SA	PCD	-49.1559	-147.787	49.4752	0.329	0.806916
Frontal lobe	Pars Triangularis (R)	SA	MFS	-6.91954	-43.2686	29.4295	0.709	0.750895
Frontal lobe	Pars Triangularis (R)	SA	education	12.6878	3.47314	21.9025	0.0007	0.040775
Frontal lobe	Pars Triangularis (R)	SA	BAD_age	0.0028836	-0.0347986	0.0405658	0.881	0.950338
Frontal lobe	Pars Triangularis (R)	SA	BAD_sex	0.0953592	-0.438672	0.62939	0.726	0.955695
Frontal lobe	Pars Triangularis (R)	SA	BAD_APOE	0.255776	-0.263974	0.775526	0.335	0.473061
Frontal lobe	Pars Triangularis (R)	SA	BAD_education	0.121877	-0.0053566	0.249111	0.06	0.998571
Frontal lobe	Pars Triangularis (R)	TA	BAD	-0.521607	-1.25726	0.214043	0.165	0.274607
Frontal lobe	Pars Triangularis (R)	TA	sex	172.102	119.297	224.907	<0.0001	0.738883
Frontal lobe	Pars Triangularis (R)	TA	age	0.645891	-2.68928	3.98106	0.704	<0.0233
Frontal lobe	Pars Triangularis (R)	TA	APOE	19.2622	-33.9012	72.4256	0.478	0.789887
Frontal lobe	Pars Triangularis (R)	TA	PCD	-48.9986	-147.59	49.5929	0.33	0.79268
Frontal lobe	Pars Triangularis (R)	TA	MFS	-6.64229	-42.8148	29.5302	0.719	0.754626
Frontal lobe	Pars Triangularis (R)	TA	education	12.688	3.47421	21.9018	0.0007	0.03262
Frontal lobe	Pars Triangularis (R)	TA	BAD_age	-1.15e-05	-7.62e-05	5.31e-05	0.726	0.876466
Frontal lobe	Pars Triangularis (R)	TA	BAD_sex	0.0904691	-0.439751	0.620689	0.738	0.9553
Frontal lobe	Pars Triangularis (R)	TA	BAD_APOE	0.251262	-0.26495	0.767473	0.34	0.477229
Frontal lobe	Pars Triangularis (R)	TA	BAD_education	-4.77e-05	-0.0002232	0.0001277	0.594	1.0252
Frontal lobe	Lateral Orbital Frontal (L)	CV	BAD	14.2559	-15.9335	44.4453	0.355	0.472657
Frontal lobe	Lateral Orbital Frontal (L)	CV	age	-23.9824	-39.1817	-8.78319	0.002	0.00448077
Frontal lobe	Lateral Orbital Frontal (L)	CV	sex	479.321	253.254	705.388	<0.0001	<0.0233
Frontal lobe	Lateral Orbital Frontal (L)	CV	APOE	-355.128	-585.31	-124.945	0.002	0.05825
Frontal lobe	Lateral Orbital Frontal (L)	CV	PCD	322.562	-131.7	776.825	0.164	0.670386
Frontal lobe	Lateral Orbital Frontal (L)	CV	MFS	3628.07	3413.88	3842.26	<0.0001	<0.0233
Frontal lobe	Lateral Orbital Frontal (L)	CV	education	-20.8603	-54.009	12.2884	0.217	0.50561
Frontal lobe	Lateral Orbital Frontal (L)	CV	BAD_age	-0.182564	-0.563801	0.198672	0.348	0.653903
Frontal lobe	Lateral Orbital Frontal (L)	CV	BAD_sex	-1.29972	-6.85289	4.25346	0.646	0.940738
Frontal lobe	Lateral Orbital Frontal (L)	CV	BAD_APOE	-4.89337	-10.422	0.63529	0.083	0.210207
Frontal lobe	Lateral Orbital Frontal (L)	CV	BAD_education	-1.15503	-2.60742	0.297365	0.119	0.840212
Frontal lobe	Lateral Orbital Frontal (L)	SA	BAD	12.4703	-4.9172	29.8578	0.16	0.270145
Frontal lobe	Lateral Orbital Frontal (L)	SA	age	-11.6249	-20.0524	-3.19739	0.007	0.0124504
Frontal lobe	Lateral Orbital Frontal (L)	SA	sex	145.584	20.1243	271.043	0.023	0.0320898
Frontal lobe	Lateral Orbital Frontal (L)	SA	APOE	-191.535	-319.417	-63.654	0.003	0.0537692
Frontal lobe	Lateral Orbital Frontal (L)	SA	PCD	185.788	-67.7789	439.355	0.151	0.639691
Frontal lobe	Lateral Orbital Frontal (L)	SA	MFS	2171.24	2051.62	2290.86	<0.0001	<0.0233
Frontal lobe	Lateral Orbital Frontal (L)	SA	education	-16.021	-33.6841	1.64203	0.075	0.379891
Frontal lobe	Lateral Orbital Frontal (L)	SA	BAD_age	-0.157259	-0.376403	0.0618853	0.16	0.517778
Frontal lobe	Lateral Orbital Frontal (L)	SA	BAD_sex	-0.652574	-3.84529	2.54015	0.689	0.944335
Frontal lobe	Lateral Orbital Frontal (L)	SA	BAD_APOE	-3.06141	-6.24519	0.122361	0.059	0.180882
Frontal lobe	Lateral Orbital Frontal (L)	SA	BAD_education	-0.650756	-1.45295	0.151437	0.112	0.899862
Frontal lobe	Lateral Orbital Frontal (L)	TA	BAD	0.0125561	0.0005913	0.0245208	0.04	0.095102
Frontal lobe	Lateral Orbital Frontal (L)	TA	age	-0.0095932	-0.0153298	-0.0038567	0.001	0.00267816
Frontal lobe	Lateral Orbital Frontal (L)	TA	sex	-0.0076025	-0.0930804	0.0778753	0.862	0.888699
Frontal lobe	Lateral Orbital Frontal (L)	TA	APOE	-0.153892	-0.241092	-0.0666926	0.001	0.0776667
Frontal lobe	Lateral Orbital Frontal (L)	TA	PCD	0.0906257	-0.0828932	0.264145	0.306	0.801101
Frontal lobe	Lateral Orbital Frontal (L)	TA	MFS	1.53732	1.45546	1.61918	<0.0001	<0.0233
Frontal lobe	Lateral Orbital Frontal (L)	TA	education	-0.0145206	-0.0258778	-0.0031634	0.012	0.310667
Frontal lobe	Lateral Orbital Frontal (L)	TA	BAD_age	-0.0001585	-0.0003088	-8.08e-06	0.039	0.275364
Frontal lobe	Lateral Orbital Frontal (L)	TA	BAD_sex	-0.0003459	-0.0025237	0.0018319	0.756	0.967846
Frontal lobe	Lateral Orbital Frontal (L)	TA	BAD_APOE	-0.0026575	-0.0048313	-0.0004837	0.017	0.0966098
Frontal lobe	Lateral Orbital Frontal (L)	TA	BAD_education	-0.0003814	-0.0009276	0.0001647	0.171	0.79686
Frontal lobe	Lateral Orbital Frontal (R)	CV	BAD	-4.69018	-7.88004	-1.50032	0.004	0.0310667
Frontal lobe	Lateral Orbital Frontal (R)	CV	age	-21.2609	-31.739	-10.7828	<0.0001	<0.0233
Frontal lobe	Lateral Orbital Frontal (R)	CV	sex	654.877	486.554	823.201	<0.0001	<0.0233
Frontal lobe	Lateral Orbital Frontal (R)	CV	APOE	-58.5923	-228.645	111.461	0.499	0.80741
Frontal lobe	Lateral Orbital Frontal (R)	CV	PCD	-74.5165	-395.817	246.784	0.649	0.874087
Frontal lobe	Lateral Orbital Frontal (R)	CV	MFS	611.125	469.589	752.661	<0.0001	<0.0233
Frontal lobe	Lateral Orbital Frontal (R)	CV	education	-2.22711	-30.2694	25.8152	0.876	0.94934
Frontal lobe	Lateral Orbital Frontal (R)	CV	BAD_age	-0.145067	-0.361759	0.0716248	0.189	0.55743
Frontal lobe	Lateral Orbital Frontal (R)	CV	BAD_sex	3.71769	1.30012	6.13527	0.003	0.0332857
Frontal lobe	Lateral Orbital Frontal (R)	CV	BAD_APOE	-0.37351	-2.71784	1.97082	0.755	0.829788
Frontal lobe	Lateral Orbital Frontal (R)	CV	BAD_education	0.259225	-0.240244	0.758694	0.309	0.947329
Frontal lobe	Lateral Orbital Frontal (R)	SA	BAD	-0.53017	-5.79187	4.73153	0.843	0.892814
Frontal lobe	Lateral Orbital Frontal (R)	SA	age	-2.46451	-6.60285	1.67384	0.243	0.284518
Frontal lobe	Lateral Orbital Frontal (R)	SA	sex	307.507	245.522	369.491	<0.0001	<0.0233
Frontal lobe	Lateral Orbital Frontal (R)	SA	APOE	28.1016	-34.5655	90.7688	0.379	0.761267
Frontal lobe	Lateral Orbital Frontal (R)	SA	PCD	-17.1485	-135.851	101.554	0.777	0.900701
Frontal lobe	Lateral Orbital Frontal (R)	SA	MFS	95.407	41.7733	149.041	<0.0001	<0.0233
Frontal lobe	Lateral Orbital Frontal (R)	SA	education	6.44046	-3.67056	16.5515	0.212	0.514542
Frontal lobe	Lateral Orbital Frontal (R)	SA	BAD_age	-0.0045834	-0.0711811	0.0620143	0.893	0.950087
Frontal lobe	Lateral Orbital Frontal (R)	SA	BAD_sex	0.1187	-0.791768	1.02917	0.798	0.968406
Frontal lobe	Lateral Orbital Frontal (R)	SA	BAD_APOE	0.767748	-0.100695	1.63619	0.083	0.207946
Frontal lobe	Lateral Orbital Frontal (R)	SA	BAD_education	0.0337929	-0.116052	0.183638	0.658	1.00864
Frontal lobe	Lateral Orbital Frontal (R)	TA	BAD	-0.0010273	-0.0020189	-3.58e-05	0.042	0.0968911
Frontal lobe	Lateral Orbital Frontal (R)	TA	age	-0.005604	-0.0082478	-0.0029601	<0.0001	<0.0233
Frontal lobe	Lateral Orbital Frontal (R)	TA	sex	-0.0496835	-0.0950121	-0.004355	0.032	0.0433488
Frontal lobe	Lateral Orbital Frontal (R)	TA	APOE	-0.0322047	-0.0781561	0.0137466	0.17	0.618906
Frontal lobe	Lateral Orbital Frontal (R)	TA	PCD	-0.0197311	-0.107745	0.0682824	0.66	0.87375
Frontal lobe	Lateral Orbital Frontal (R)	TA	MFS	0.0721528	0.0314522	0.112853	0.001	0.00137059
Frontal lobe	Lateral Orbital Frontal (R)	TA	education	-0.0071608	-0.0141608	-0.0001608	0.045	0.374464
Frontal lobe	Lateral Orbital Frontal (R)	TA	BAD_age	-4.92e-05	-0.0001214	2.29e-05	0.181	0.554908
Frontal lobe	Lateral Orbital Frontal (R)	TA	BAD_sex	0.0010538	0.0003185	0.001789	0.005	0.0466
Frontal lobe	Lateral Orbital Frontal (R)	TA	BAD_APOE	-0.0006993	-0.001413	1.44e-05	0.055	0.175548
Frontal lobe	Lateral Orbital Frontal (R)	TA	BAD_education	0.0001052	-5.48e-05	0.0002653	0.197	0.765017
Frontal lobe	Frontal Pole (L)	CV	BAD	-1.75808	-5.7425	2.22634	0.387	0.50095
Frontal lobe	Frontal Pole (L)	CV	age	-1.8505	-4.2286	0.527597	0.127	0.162588
Frontal lobe	Frontal Pole (L)	CV	sex	0.253987	-35.1165	35.6245	0.989	0.993263
Frontal lobe	Frontal Pole (L)	CV	APOE	-41.7936	-77.6907	-5.89656	0.022	0.20504
Frontal lobe	Frontal Pole (L)	CV	PCD	-12.2285	-81.9748	57.5177	0.731	0.90118
Frontal lobe	Frontal Pole (L)	CV	MFS	179.418	146.822	212.015	<0.0001	<0.0233
Frontal lobe	Frontal Pole (L)	CV	education	-3.04736	-8.6181	2.52338	0.284	0.585593
Frontal lobe	Frontal Pole (L)	CV	BAD_age	0.0268555	-0.0236289	0.0773399	0.297	0.617866
Frontal lobe	Frontal Pole (L)	CV	BAD_sex	0.187899	-0.532173	0.90797	0.609	0.915465
Frontal lobe	Frontal Pole (L)	CV	BAD_APOE	-0.542126	-1.25215	0.167894	0.135	0.271164
Frontal lobe	Frontal Pole (L)	CV	BAD_education	-0.0163384	-0.193101	0.160424	0.856	1.01243
Frontal lobe	Frontal Pole (L)	SA	BAD	-0.344272	-1.39455	0.706003	0.521	0.642291
Frontal lobe	Frontal Pole (L)	SA	age	0.0004036	-0.643932	0.644739	0.999	0.999
Frontal lobe	Frontal Pole (L)	SA	sex	3.26409	-6.30967	12.8378	0.504	0.561876
Frontal lobe	Frontal Pole (L)	SA	APOE	-6.71	-16.4231	3.00311	0.176	0.621333
Frontal lobe	Frontal Pole (L)	SA	PCD	6.5531	-12.3137	25.4199	0.496	0.808168
Frontal lobe	Frontal Pole (L)	SA	MFS	36.7085	27.902	45.5149	<0.0001	<0.0233
Frontal lobe	Frontal Pole (L)	SA	education	0.398542	-1.11709	1.91417	0.606	0.840464
Frontal lobe	Frontal Pole (L)	SA	BAD_age	0.0045243	-0.0087865	0.0178351	0.505	0.784433
Frontal lobe	Frontal Pole (L)	SA	BAD_sex	0.0059704	-0.181339	0.19328	0.95	1.00158
Frontal lobe	Frontal Pole (L)	SA	BAD_APOE	-0.0827525	-0.266173	0.100668	0.377	0.510703
Frontal lobe	Frontal Pole (L)	SA	BAD_education	0.00087	-0.0375956	0.0393356	0.965	1.00377
Frontal lobe	Frontal Pole (L)	TA	BAD	-0.0037768	-0.0110679	0.0035144	0.31	0.42994
Frontal lobe	Frontal Pole (L)	TA	age	-0.0063188	-0.0110283	-0.0016094	0.009	0.0151957
Frontal lobe	Frontal Pole (L)	TA	sex	-0.0134878	-0.0832553	0.0562798	0.705	0.753509
Frontal lobe	Frontal Pole (L)	TA	APOE	-0.0688221	-0.139581	0.0019365	0.057	0.332025
Frontal lobe	Frontal Pole (L)	TA	PCD	-0.0731083	-0.209921	0.0637046	0.295	0.799244
Frontal lobe	Frontal Pole (L)	TA	MFS	0.1072	0.0426833	0.171717	0.001	0.00136257
Frontal lobe	Frontal Pole (L)	TA	education	-0.0103115	-0.0211818	0.0005588	0.063	0.376385
Frontal lobe	Frontal Pole (L)	TA	BAD_age	4.84e-05	-4.38e-05	0.0001406	0.303	0.619289
Frontal lobe	Frontal Pole (L)	TA	BAD_sex	0.0011206	-0.0001195	0.0023606	0.077	0.299017
Frontal lobe	Frontal Pole (L)	TA	BAD_APOE	-0.0006272	-0.0018051	0.0005508	0.297	0.446458
Frontal lobe	Frontal Pole (L)	TA	BAD_education	-2.45e-05	-0.0002644	0.0002154	0.841	1.02059
Frontal lobe	Frontal Pole (R)	CV	BAD	-1.3537	-6.29238	3.58499	0.591	0.688515
Frontal lobe	Frontal Pole (R)	CV	age	-1.85535	-4.70451	0.993807	0.202	0.243865
Frontal lobe	Frontal Pole (R)	CV	sex	28.7171	-13.5791	71.0134	0.183	0.222078
Frontal lobe	Frontal Pole (R)	CV	APOE	-28.3283	-71.2722	14.6155	0.196	0.625589
Frontal lobe	Frontal Pole (R)	CV	PCD	-14.0335	-97.8364	69.7694	0.743	0.901661
Frontal lobe	Frontal Pole (R)	CV	MFS	223.967	184.734	263.199	<0.0001	<0.0233
Frontal lobe	Frontal Pole (R)	CV	education	-5.40936	-12.0668	1.24803	0.111	0.438356
Frontal lobe	Frontal Pole (R)	CV	BAD_age	0.0190342	-0.0435734	0.0816418	0.551	0.80744
Frontal lobe	Frontal Pole (R)	CV	BAD_sex	0.287487	-0.604867	1.17984	0.528	0.885065
Frontal lobe	Frontal Pole (R)	CV	BAD_APOE	-0.78258	-1.662	0.0968353	0.081	0.2097
Frontal lobe	Frontal Pole (R)	CV	BAD_education	0.0411147	-0.218235	0.300465	0.756	1.00656
Frontal lobe	Frontal Pole (R)	SA	BAD	0.377055	-0.917185	1.6713	0.568	0.675224
Frontal lobe	Frontal Pole (R)	SA	age	0.270755	-0.543113	1.08462	0.514	0.554454
Frontal lobe	Frontal Pole (R)	SA	sex	18.9852	6.90576	31.0646	0.002	0.00314865
Frontal lobe	Frontal Pole (R)	SA	APOE	-0.514131	-12.7533	11.7251	0.934	0.980279
Frontal lobe	Frontal Pole (R)	SA	PCD	1.66835	-22.0274	25.3641	0.89	0.942591
Frontal lobe	Frontal Pole (R)	SA	MFS	46.5206	35.5199	57.5212	<0.0001	<0.0233
Frontal lobe	Frontal Pole (R)	SA	education	-0.521573	-2.48964	1.4465	0.603	0.84638
Frontal lobe	Frontal Pole (R)	SA	BAD_age	-0.0043221	-0.0207641	0.0121199	0.606	0.845497
Frontal lobe	Frontal Pole (R)	SA	BAD_sex	-0.0655714	-0.295418	0.164276	0.576	0.888795
Frontal lobe	Frontal Pole (R)	SA	BAD_APOE	-0.113236	-0.336552	0.11008	0.32	0.463106
Frontal lobe	Frontal Pole (R)	SA	BAD_education	-0.0022866	-0.0600109	0.0554377	0.938	1.01653
Frontal lobe	Frontal Pole (R)	TA	BAD	-0.003598	-0.0115648	0.0043688	0.376	0.49218
Frontal lobe	Frontal Pole (R)	TA	age	-0.0068576	-0.0115535	-0.0021617	0.004	0.00796581
Frontal lobe	Frontal Pole (R)	TA	sex	-0.0855224	-0.155096	-0.0159486	0.016	0.0227317
Frontal lobe	Frontal Pole (R)	TA	APOE	-0.0327363	-0.103437	0.0379647	0.364	0.764072
Frontal lobe	Frontal Pole (R)	TA	PCD	-0.0762055	-0.214929	0.0625185	0.282	0.773012
Frontal lobe	Frontal Pole (R)	TA	MFS	0.0736927	0.0085707	0.138815	0.027	0.0331105
Frontal lobe	Frontal Pole (R)	TA	education	-0.0073312	-0.0179499	0.0032875	0.176	0.525744
Frontal lobe	Frontal Pole (R)	TA	BAD_age	5.22e-05	-4.86e-05	0.0001529	0.31	0.622672
Frontal lobe	Frontal Pole (R)	TA	BAD_sex	0.0007233	-0.0006754	0.002122	0.311	0.670954
Frontal lobe	Frontal Pole (R)	TA	BAD_APOE	-0.0008111	-0.0021745	0.0005522	0.244	0.389397
Frontal lobe	Frontal Pole (R)	TA	BAD_education	0.0001639	-0.0001222	0.00045	0.261	0.833055
Parietal lobe	Inferior Parietal (L)	CV	BAD	-0.0335965	-12.5498	12.4827	0.996	0.996
Parietal lobe	Inferior Parietal (L)	CV	age	-35.038	-58.2217	-11.8542	0.003	0.0062973
Parietal lobe	Inferior Parietal (L)	CV	sex	1077.87	686.165	1469.57	<0.0001	<0.0233
Parietal lobe	Inferior Parietal (L)	CV	APOE	-565.244	-963.149	-167.339	0.005	0.0647222
Parietal lobe	Inferior Parietal (L)	CV	PCD	5.95235	-772.12	784.025	0.988	0.992259
Parietal lobe	Inferior Parietal (L)	CV	MFS	5075.4	4709.83	5440.98	<0.0001	<0.0233
Parietal lobe	Inferior Parietal (L)	CV	education	-31.791	-92.9301	29.3481	0.308	0.598033
Parietal lobe	Inferior Parietal (L)	CV	BAD_age	0.282239	-0.644704	1.20918	0.551	0.802394
Parietal lobe	Inferior Parietal (L)	CV	BAD_sex	1.16491	-7.87007	10.1999	0.8	0.965803
Parietal lobe	Inferior Parietal (L)	CV	BAD_APOE	-5.57715	-14.496	3.34165	0.22	0.379704
Parietal lobe	Inferior Parietal (L)	CV	BAD_education	-1.50515	-3.80421	0.793908	0.199	0.747855
Parietal lobe	Inferior Parietal (L)	SA	BAD	19.4844	-9.86079	48.8297	0.193	0.305912
Parietal lobe	Inferior Parietal (L)	SA	age	-20.5562	-35.4043	-5.70817	0.007	0.0123561
Parietal lobe	Inferior Parietal (L)	SA	sex	339.851	118.645	561.057	0.003	0.00459868
Parietal lobe	Inferior Parietal (L)	SA	APOE	-362.212	-587.509	-136.914	0.002	0.0517778
Parietal lobe	Inferior Parietal (L)	SA	PCD	199.86	-244.481	644.201	0.378	0.830887
Parietal lobe	Inferior Parietal (L)	SA	MFS	3607.05	3397.32	3816.79	<0.0001	<0.0233
Parietal lobe	Inferior Parietal (L)	SA	education	-36.3494	-68.0357	-4.6631	0.025	0.364063
Parietal lobe	Inferior Parietal (L)	SA	BAD_age	-0.234381	-0.604378	0.135615	0.214	0.536151
Parietal lobe	Inferior Parietal (L)	SA	BAD_sex	-0.555469	-5.94013	4.8292	0.84	0.983518
Parietal lobe	Inferior Parietal (L)	SA	BAD_APOE	-4.74812	-10.1143	0.61801	0.083	0.205734
Parietal lobe	Inferior Parietal (L)	SA	BAD_education	-0.907033	-2.41511	0.601046	0.238	0.8155
Parietal lobe	Inferior Parietal (L)	TA	BAD	0.0085813	-0.002965	0.0201275	0.145	0.250259
Parietal lobe	Inferior Parietal (L)	TA	age	-0.0077782	-0.0131941	-0.0023623	0.005	0.00947154
Parietal lobe	Inferior Parietal (L)	TA	sex	-0.0046494	-0.0852389	0.0759402	0.91	0.917879
Parietal lobe	Inferior Parietal (L)	TA	APOE	-0.138563	-0.220794	-0.0563312	0.001	0.05825
Parietal lobe	Inferior Parietal (L)	TA	PCD	0.0677764	-0.0963381	0.231891	0.418	0.811617
Parietal lobe	Inferior Parietal (L)	TA	MFS	1.42732	1.35	1.50464	<0.0001	<0.0233
Parietal lobe	Inferior Parietal (L)	TA	education	-0.0103688	-0.0211936	0.0004561	0.06	0.377838
Parietal lobe	Inferior Parietal (L)	TA	BAD_age	-0.0001094	-0.0002547	3.58e-05	0.14	0.494242
Parietal lobe	Inferior Parietal (L)	TA	BAD_sex	0.000435	-0.00167	0.00254	0.685	0.95003
Parietal lobe	Inferior Parietal (L)	TA	BAD_APOE	-0.002315	-0.0044153	-0.0002146	0.031	0.124534
Parietal lobe	Inferior Parietal (L)	TA	BAD_education	-0.0003039	-0.0008155	0.0002077	0.244	0.812171
Parietal lobe	Inferior Parietal (R)	CV	BAD	-19.6265	-49.4417	10.1887	0.197	0.310142
Parietal lobe	Inferior Parietal (R)	CV	age	-25.1305	-53.3221	3.06101	0.081	0.107846
Parietal lobe	Inferior Parietal (R)	CV	sex	2092.55	1661.93	2523.18	<0.0001	<0.0233
Parietal lobe	Inferior Parietal (R)	CV	APOE	-436.597	-871.341	-1.85167	0.049	0.317139
Parietal lobe	Inferior Parietal (R)	CV	PCD	-784.866	-1597.45	27.7173	0.058	0.519769
Parietal lobe	Inferior Parietal (R)	CV	MFS	968.942	630.008	1307.88	<0.0001	<0.0233
Parietal lobe	Inferior Parietal (R)	CV	education	-24.4873	-95.896	46.9214	0.502	0.779773
Parietal lobe	Inferior Parietal (R)	CV	BAD_age	0.211399	-0.165135	0.587933	0.271	0.601362
Parietal lobe	Inferior Parietal (R)	CV	BAD_sex	4.44353	-0.900979	9.78805	0.103	0.374984
Parietal lobe	Inferior Parietal (R)	CV	BAD_APOE	-7.93228	-13.1734	-2.69113	0.003	0.0332857
Parietal lobe	Inferior Parietal (R)	CV	BAD_education	0.215004	-1.21364	1.64365	0.768	0.994133
Parietal lobe	Inferior Parietal (R)	SA	BAD	-2.5251	-4.44534	-0.604858	0.01	0.0456863
Parietal lobe	Inferior Parietal (R)	SA	age	-0.589532	-9.42303	8.24396	0.896	0.911651
Parietal lobe	Inferior Parietal (R)	SA	sex	847.206	708.911	985.501	<0.0001	<0.0233
Parietal lobe	Inferior Parietal (R)	SA	APOE	-76.5242	-215.691	62.6427	0.281	0.719484
Parietal lobe	Inferior Parietal (R)	SA	PCD	-91.5471	-349.541	166.447	0.487	0.810507
Parietal lobe	Inferior Parietal (R)	SA	MFS	-54.9888	-147.342	37.3647	0.243	0.27619
Parietal lobe	Inferior Parietal (R)	SA	education	20.9362	-3.48673	45.3592	0.093	0.408849
Parietal lobe	Inferior Parietal (R)	SA	BAD_age	0.0243204	-0.0946416	0.143283	0.689	0.867768
Parietal lobe	Inferior Parietal (R)	SA	BAD_sex	-0.676934	-2.06253	0.708658	0.338	0.709495
Parietal lobe	Inferior Parietal (R)	SA	BAD_APOE	-0.0534139	-1.40056	1.29373	0.938	0.962793
Parietal lobe	Inferior Parietal (R)	SA	BAD_education	0.211347	-0.117233	0.539927	0.207	0.753609
Parietal lobe	Inferior Parietal (R)	TA	BAD	-0.0026645	-0.006341	0.001012	0.155	0.265551
Parietal lobe	Inferior Parietal (R)	TA	age	-0.0034976	-0.0064456	-0.0005496	0.02	0.0308609
Parietal lobe	Inferior Parietal (R)	TA	sex	0.0178862	-0.0267348	0.0625073	0.432	0.500776
Parietal lobe	Inferior Parietal (R)	TA	APOE	-0.0327529	-0.0780253	0.0125194	0.156	0.62669
Parietal lobe	Inferior Parietal (R)	TA	PCD	-0.0745331	-0.160343	0.0112769	0.089	0.592486
Parietal lobe	Inferior Parietal (R)	TA	MFS	0.155919	0.116603	0.195235	<0.0001	<0.0233
Parietal lobe	Inferior Parietal (R)	TA	education	-0.0112732	-0.0178133	-0.0047331	0.0001	0.0233
Parietal lobe	Inferior Parietal (R)	TA	BAD_age	2.75e-05	-1.85e-05	7.35e-05	0.242	0.552804
Parietal lobe	Inferior Parietal (R)	TA	BAD_sex	0.0012682	0.0006322	0.0019043	<0.0001	<0.0233
Parietal lobe	Inferior Parietal (R)	TA	BAD_APOE	-0.0011085	-0.0017233	-0.0004936	<0.0001	<0.0234
Parietal lobe	Inferior Parietal (R)	TA	BAD_education	3.66e-05	-0.0001054	0.0001786	0.613	0.985028
Parietal lobe	Superior Parietal (L)	CV	BAD	-31.3723	-52.1734	-10.5712	0.003	0.0332857
Parietal lobe	Superior Parietal (L)	CV	age	-33.697	-57.093	-10.3009	0.005	0.00939516
Parietal lobe	Superior Parietal (L)	CV	sex	1070.63	714.94	1426.33	<0.0001	<0.0233
Parietal lobe	Superior Parietal (L)	CV	APOE	-299.048	-657.002	58.9059	0.102	0.516652
Parietal lobe	Superior Parietal (L)	CV	PCD	-200.806	-864.491	462.878	0.553	0.820694
Parietal lobe	Superior Parietal (L)	CV	MFS	935.383	682.162	1188.61	<0.0001	<0.0233
Parietal lobe	Superior Parietal (L)	CV	education	-14.3456	-76.0854	47.3942	0.649	0.859188
Parietal lobe	Superior Parietal (L)	CV	BAD_age	0.423952	0.158521	0.689383	0.0002	0.00932
Parietal lobe	Superior Parietal (L)	CV	BAD_sex	2.64107	-0.871383	6.15352	0.141	0.43804
Parietal lobe	Superior Parietal (L)	CV	BAD_APOE	-5.46424	-8.71983	-2.20864	0.001	0.0211818
Parietal lobe	Superior Parietal (L)	CV	BAD_education	-0.390049	-1.63475	0.854655	0.539	1.0047
Parietal lobe	Superior Parietal (L)	SA	BAD	-5.54623	-10.669	-0.42345	0.034	0.0880222
Parietal lobe	Superior Parietal (L)	SA	age	-7.40779	-16.0843	1.2687	0.094	0.12374
Parietal lobe	Superior Parietal (L)	SA	sex	530.709	392.962	668.455	<0.0001	<0.0233
Parietal lobe	Superior Parietal (L)	SA	APOE	-140.3	-278.772	-1.82684	0.047	0.312886
Parietal lobe	Superior Parietal (L)	SA	PCD	45.5697	-208.63	299.77	0.725	0.908199
Parietal lobe	Superior Parietal (L)	SA	MFS	48.8182	-22.6514	120.288	0.181	0.209816
Parietal lobe	Superior Parietal (L)	SA	education	14.6021	-9.64632	38.8506	0.238	0.54905
Parietal lobe	Superior Parietal (L)	SA	BAD_age	0.0634652	-0.0017257	0.128656	0.056	0.310667
Parietal lobe	Superior Parietal (L)	SA	BAD_sex	0.0166203	-0.844656	0.877896	0.97	0.986943
Parietal lobe	Superior Parietal (L)	SA	BAD_APOE	-1.29618	-2.09076	-0.501604	0.001	0.0194167
Parietal lobe	Superior Parietal (L)	SA	BAD_education	-0.211483	-0.523648	0.100681	0.184	0.779491
Parietal lobe	Superior Parietal (L)	TA	BAD	-0.0038353	-0.0069666	-0.000704	0.016	0.0591746
Parietal lobe	Superior Parietal (L)	TA	age	-0.0024955	-0.0051317	0.0001408	0.064	0.0872047
Parietal lobe	Superior Parietal (L)	TA	sex	0.0031801	-0.0362593	0.0426195	0.874	0.897101
Parietal lobe	Superior Parietal (L)	TA	APOE	-0.0063333	-0.0460913	0.0334248	0.755	0.961284
Parietal lobe	Superior Parietal (L)	TA	PCD	-0.0362374	-0.110847	0.0383721	0.341	0.786663
Parietal lobe	Superior Parietal (L)	TA	MFS	0.132626	0.0998995	0.165353	<0.0001	<0.0233
Parietal lobe	Superior Parietal (L)	TA	education	-0.0074103	-0.014115	-0.0007055	0.03	0.317727
Parietal lobe	Superior Parietal (L)	TA	BAD_age	4.86e-05	8.68e-06	8.85e-05	0.017	0.208474
Parietal lobe	Superior Parietal (L)	TA	BAD_sex	0.0006728	0.0001451	0.0012005	0.012	0.0932
Parietal lobe	Superior Parietal (L)	TA	BAD_APOE	-0.0005389	-0.0010301	-4.78e-05	0.032	0.126373
Parietal lobe	Superior Parietal (L)	TA	BAD_education	7.38e-05	-6.91e-05	0.0002167	0.311	0.941078
Parietal lobe	Superior Parietal (R)	CV	BAD	-5.11724	-9.78708	-0.447393	0.032	0.0877176
Parietal lobe	Superior Parietal (R)	CV	age	-53.9548	-77.0533	-30.8562	<0.0001	<0.0233
Parietal lobe	Superior Parietal (R)	CV	sex	1148.51	788.262	1508.75	<0.0001	<0.0233
Parietal lobe	Superior Parietal (R)	CV	APOE	-301.062	-663.828	61.704	0.104	0.515574
Parietal lobe	Superior Parietal (R)	CV	PCD	-121.281	-795.871	553.309	0.725	0.903342
Parietal lobe	Superior Parietal (R)	CV	MFS	1047.36	778.218	1316.51	<0.0001	<0.0233
Parietal lobe	Superior Parietal (R)	CV	education	-40.2844	-102.505	21.9361	0.204	0.516652
Parietal lobe	Superior Parietal (R)	CV	BAD_age	0.0683475	-0.244564	0.381259	0.669	0.880661
Parietal lobe	Superior Parietal (R)	CV	BAD_sex	3.85069	0.0212774	7.68011	0.049	0.237854
Parietal lobe	Superior Parietal (R)	CV	BAD_APOE	-2.77276	-6.37708	0.831555	0.132	0.267443
Parietal lobe	Superior Parietal (R)	CV	BAD_education	-0.292783	-1.31953	0.733964	0.576	1.04037
Parietal lobe	Superior Parietal (R)	SA	BAD	-1.47684	-2.82767	-0.126008	0.032	0.0866977
Parietal lobe	Superior Parietal (R)	SA	age	-13.4607	-21.6063	-5.31502	0.001	0.00264773
Parietal lobe	Superior Parietal (R)	SA	sex	546.438	418.461	674.415	<0.0001	<0.0233
Parietal lobe	Superior Parietal (R)	SA	APOE	-74.1965	-202.927	54.5343	0.259	0.727072
Parietal lobe	Superior Parietal (R)	SA	PCD	-4.0903	-241.642	233.462	0.973	0.985691
Parietal lobe	Superior Parietal (R)	SA	MFS	-62.7782	-143.252	17.6953	0.126	0.149025
Parietal lobe	Superior Parietal (R)	SA	education	3.97532	-18.3996	26.3502	0.728	0.861036
Parietal lobe	Superior Parietal (R)	SA	BAD_age	-0.0155658	-0.101884	0.0707526	0.724	0.887853
Parietal lobe	Superior Parietal (R)	SA	BAD_sex	0.0987352	-0.930426	1.1279	0.851	0.991415
Parietal lobe	Superior Parietal (R)	SA	BAD_APOE	0.559512	-0.409	1.52802	0.258	0.40345
Parietal lobe	Superior Parietal (R)	SA	BAD_education	0.0092095	-0.220894	0.239313	0.937	1.02019
Parietal lobe	Superior Parietal (R)	TA	BAD	-0.0006762	-0.0013001	-5.23e-05	0.034	0.0870549
Parietal lobe	Superior Parietal (R)	TA	age	-0.0038646	-0.0064049	-0.0013242	0.003	0.00624107
Parietal lobe	Superior Parietal (R)	TA	sex	0.000292	-0.0395733	0.0401573	0.989	0.989
Parietal lobe	Superior Parietal (R)	TA	APOE	-0.0184652	-0.0586762	0.0217457	0.368	0.758796
Parietal lobe	Superior Parietal (R)	TA	PCD	-0.0127117	-0.0882675	0.0628442	0.742	0.905162
Parietal lobe	Superior Parietal (R)	TA	MFS	0.155802	0.122423	0.18918	<0.0001	<0.0233
Parietal lobe	Superior Parietal (R)	TA	education	-0.0068877	-0.0136499	-0.0001255	0.046	0.369586
Parietal lobe	Superior Parietal (R)	TA	BAD_age	1.39e-05	-3.54e-05	6.31e-05	0.581	0.8155
Parietal lobe	Superior Parietal (R)	TA	BAD_sex	0.0005442	7.61e-06	0.0010808	0.047	0.238065
Parietal lobe	Superior Parietal (R)	TA	BAD_APOE	-0.0005411	-0.0010463	-3.6e-05	0.036	0.13529
Parietal lobe	Superior Parietal (R)	TA	BAD_education	2.13e-05	-8.84e-05	0.0001311	0.703	1.02374
Parietal lobe	Supramarginal Gyrus (L)	CV	BAD	-24.837	-46.997	-2.67704	0.028	0.083641
Parietal lobe	Supramarginal Gyrus (L)	CV	age	-13.7904	-34.0229	6.44209	0.182	0.223189
Parietal lobe	Supramarginal Gyrus (L)	CV	sex	1060.56	752.07	1369.05	<0.0001	<0.0233
Parietal lobe	Supramarginal Gyrus (L)	CV	APOE	17.9351	-293.26	329.13	0.91	0.990794
Parietal lobe	Supramarginal Gyrus (L)	CV	PCD	-567.05	-1149.45	15.3512	0.056	0.52192
Parietal lobe	Supramarginal Gyrus (L)	CV	MFS	921.58	679.804	1163.36	<0.0001	<0.0233
Parietal lobe	Supramarginal Gyrus (L)	CV	education	-9.58451	-62.0241	42.8551	0.72	0.860308
Parietal lobe	Supramarginal Gyrus (L)	CV	BAD_age	0.329661	0.0484897	0.610833	0.022	0.22287
Parietal lobe	Supramarginal Gyrus (L)	CV	BAD_sex	-0.147018	-4.2044	3.91036	0.943	1.00328
Parietal lobe	Supramarginal Gyrus (L)	CV	BAD_APOE	-3.21143	-7.21376	0.790905	0.116	0.25741
Parietal lobe	Supramarginal Gyrus (L)	CV	BAD_education	-0.3636	-1.21189	0.484694	0.401	0.983505
Parietal lobe	Supramarginal Gyrus (L)	SA	BAD	-1.63301	-2.98558	-0.28044	0.018	0.0645231
Parietal lobe	Supramarginal Gyrus (L)	SA	age	-1.65935	-8.57435	5.25565	0.638	0.678785
Parietal lobe	Supramarginal Gyrus (L)	SA	sex	545.185	430.886	659.483	<0.0001	<0.0233
Parietal lobe	Supramarginal Gyrus (L)	SA	APOE	37.0406	-77.9943	152.076	0.528	0.825664
Parietal lobe	Supramarginal Gyrus (L)	SA	PCD	-34.6829	-246.399	177.033	0.748	0.893764
Parietal lobe	Supramarginal Gyrus (L)	SA	MFS	-14.8891	-82.4477	52.6695	0.666	0.708575
Parietal lobe	Supramarginal Gyrus (L)	SA	education	14.0057	-5.82382	33.8352	0.166	0.508921
Parietal lobe	Supramarginal Gyrus (L)	SA	BAD_age	0.0119754	-0.0556386	0.0795893	0.728	0.874351
Parietal lobe	Supramarginal Gyrus (L)	SA	BAD_sex	-0.430968	-1.35114	0.489206	0.359	0.721095
Parietal lobe	Supramarginal Gyrus (L)	SA	BAD_APOE	0.252423	-0.650628	1.15548	0.584	0.683779
Parietal lobe	Supramarginal Gyrus (L)	SA	BAD_education	-0.204577	-0.412662	0.003508	0.054	1.14382
Parietal lobe	Supramarginal Gyrus (L)	TA	BAD	-0.0039248	-0.0080526	0.0002029	0.062	0.125617
Parietal lobe	Supramarginal Gyrus (L)	TA	age	-0.0050257	-0.0079436	-0.0021077	0.001	0.00261798
Parietal lobe	Supramarginal Gyrus (L)	TA	sex	-0.0394463	-0.0832969	0.0044043	0.078	0.0987717
Parietal lobe	Supramarginal Gyrus (L)	TA	APOE	-0.0178766	-0.062336	0.0265827	0.431	0.809863
Parietal lobe	Supramarginal Gyrus (L)	TA	PCD	-0.0969611	-0.181934	-0.0119877	0.025	0.529545
Parietal lobe	Supramarginal Gyrus (L)	TA	MFS	0.151442	0.112281	0.190603	<0.0001	<0.0233
Parietal lobe	Supramarginal Gyrus (L)	TA	education	-0.0090554	-0.0158314	-0.0022795	0.0009	0.0299571
Parietal lobe	Supramarginal Gyrus (L)	TA	BAD_age	4.93e-05	-2.72e-06	0.0001014	0.063	0.319109
Parietal lobe	Supramarginal Gyrus (L)	TA	BAD_sex	0.0009828	0.0002467	0.001719	0.009	0.0748929
Parietal lobe	Supramarginal Gyrus (L)	TA	BAD_APOE	-0.0008556	-0.0015801	-0.0001311	0.021	0.104106
Parietal lobe	Supramarginal Gyrus (L)	TA	BAD_education	4.48e-05	-0.0001035	0.0001931	0.554	1.01639
Parietal lobe	Supramarginal Gyrus (R)	CV	BAD	-8.72717	-28.6648	11.2104	0.391	0.503331
Parietal lobe	Supramarginal Gyrus (R)	CV	age	-30.4385	-49.7214	-11.1557	0.002	0.0044381
Parietal lobe	Supramarginal Gyrus (R)	CV	sex	1078.46	785.331	1371.58	<0.0001	<0.0233
Parietal lobe	Supramarginal Gyrus (R)	CV	APOE	-68.5877	-364.075	226.899	0.649	0.922055
Parietal lobe	Supramarginal Gyrus (R)	CV	PCD	-179.432	-731.859	372.996	0.524	0.808556
Parietal lobe	Supramarginal Gyrus (R)	CV	MFS	695.244	469.622	920.867	<0.0001	<0.0233
Parietal lobe	Supramarginal Gyrus (R)	CV	education	-22.8635	-73.2343	27.5073	0.374	0.660167
Parietal lobe	Supramarginal Gyrus (R)	CV	BAD_age	0.07798	-0.175569	0.331529	0.547	0.81179
Parietal lobe	Supramarginal Gyrus (R)	CV	BAD_sex	2.12882	-1.43977	5.69742	0.242	0.558277
Parietal lobe	Supramarginal Gyrus (R)	CV	BAD_APOE	-2.79675	-6.25966	0.666161	0.113	0.258127
Parietal lobe	Supramarginal Gyrus (R)	CV	BAD_education	-0.341515	-1.03114	0.34811	0.332	0.943366
Parietal lobe	Supramarginal Gyrus (R)	SA	BAD	-0.874447	-1.83678	0.0878894	0.075	0.148093
Parietal lobe	Supramarginal Gyrus (R)	SA	age	-4.75308	-11.3848	1.87868	0.16	0.199358
Parietal lobe	Supramarginal Gyrus (R)	SA	sex	476	369.993	582.007	<0.0001	<0.0233
Parietal lobe	Supramarginal Gyrus (R)	SA	APOE	-6.09844	-112.678	100.481	0.911	0.982699
Parietal lobe	Supramarginal Gyrus (R)	SA	PCD	34.8326	-161.002	230.667	0.727	0.901016
Parietal lobe	Supramarginal Gyrus (R)	SA	MFS	27.4057	-29.2969	84.1082	0.343	0.380567
Parietal lobe	Supramarginal Gyrus (R)	SA	education	4.8884	-13.7519	23.5287	0.607	0.83687
Parietal lobe	Supramarginal Gyrus (R)	SA	BAD_age	0.0353305	-0.06091	0.131571	0.472	0.75326
Parietal lobe	Supramarginal Gyrus (R)	SA	BAD_sex	-0.603844	-1.28715	0.0794656	0.083	0.317033
Parietal lobe	Supramarginal Gyrus (R)	SA	BAD_APOE	0.166723	-0.476256	0.809703	0.611	0.704767
Parietal lobe	Supramarginal Gyrus (R)	SA	BAD_education	-0.148584	-0.297796	0.0006289	0.051	1.32033
Parietal lobe	Supramarginal Gyrus (R)	TA	BAD	-0.0009876	-0.0018591	-0.0001162	0.026	0.0797105
Parietal lobe	Supramarginal Gyrus (R)	TA	age	-0.0055501	-0.0078934	-0.0032068	<0.0001	<0.0233
Parietal lobe	Supramarginal Gyrus (R)	TA	sex	-0.0167135	-0.0584861	0.025059	0.433	0.49945
Parietal lobe	Supramarginal Gyrus (R)	TA	APOE	-0.0198478	-0.0622297	0.0225341	0.359	0.774509
Parietal lobe	Supramarginal Gyrus (R)	TA	PCD	-0.0399453	-0.120906	0.0410149	0.334	0.786081
Parietal lobe	Supramarginal Gyrus (R)	TA	MFS	0.14852	0.110962	0.186078	<0.0001	<0.0233
Parietal lobe	Supramarginal Gyrus (R)	TA	education	-0.0060234	-0.0122069	0.00016	0.056	0.3728
Parietal lobe	Supramarginal Gyrus (R)	TA	BAD_age	-5.63e-06	-4.92e-05	3.8e-05	0.8	0.927363
Parietal lobe	Supramarginal Gyrus (R)	TA	BAD_sex	0.0009624	0.0003239	0.0016009	0.003	0.0317727
Parietal lobe	Supramarginal Gyrus (R)	TA	BAD_APOE	-0.0008936	-0.0015106	-0.0002766	0.005	0.0466
Parietal lobe	Supramarginal Gyrus (R)	TA	BAD_education	4.68e-05	-7.55e-05	0.0001691	0.453	0.986439
Parietal lobe	Precuneus (L)	CV	BAD	-12.4484	-31.4604	6.56372	0.199	0.311188
Parietal lobe	Precuneus (L)	CV	age	-21.6227	-39.1116	-4.13377	0.015	0.0239384
Parietal lobe	Precuneus (L)	CV	sex	989.428	721.803	1257.05	<0.0001	<0.0233
Parietal lobe	Precuneus (L)	CV	APOE	-193.126	-463.313	77.0606	0.161	0.625217
Parietal lobe	Precuneus (L)	CV	PCD	-350.883	-855.973	154.207	0.173	0.694983
Parietal lobe	Precuneus (L)	CV	MFS	653.954	443.115	864.792	<0.0001	<0.0233
Parietal lobe	Precuneus (L)	CV	education	-23.899	-68.3361	20.538	0.292	0.591617
Parietal lobe	Precuneus (L)	CV	BAD_age	0.189118	-0.0510396	0.429276	0.123	0.462242
Parietal lobe	Precuneus (L)	CV	BAD_sex	1.81126	-1.65019	5.27271	0.305	0.664159
Parietal lobe	Precuneus (L)	CV	BAD_APOE	-5.72851	-9.14895	-2.30806	0.001	0.0179231
Parietal lobe	Precuneus (L)	CV	BAD_education	0.340532	-0.622514	1.30358	0.488	0.98873
Parietal lobe	Precuneus (L)	SA	BAD	-5.00474	-9.90332	-0.106168	0.045	0.0989151
Parietal lobe	Precuneus (L)	SA	age	-2.43815	-8.5273	3.65099	0.433	0.480424
Parietal lobe	Precuneus (L)	SA	sex	461.946	367.076	556.815	<0.0001	<0.0233
Parietal lobe	Precuneus (L)	SA	APOE	-16.6925	-112.172	78.7869	0.732	0.947533
Parietal lobe	Precuneus (L)	SA	PCD	135.036	-41.6161	311.689	0.134	0.612196
Parietal lobe	Precuneus (L)	SA	MFS	-129.092	-191.332	-66.8518	<0.0001	<0.0233
Parietal lobe	Precuneus (L)	SA	education	9.43444	-7.14935	26.0182	0.265	0.566468
Parietal lobe	Precuneus (L)	SA	BAD_age	0.0258938	-0.0363959	0.0881835	0.415	0.721604
Parietal lobe	Precuneus (L)	SA	BAD_sex	0.0925158	-0.786281	0.971313	0.837	0.989954
Parietal lobe	Precuneus (L)	SA	BAD_APOE	0.705709	-0.146544	1.55796	0.105	0.242228
Parietal lobe	Precuneus (L)	SA	BAD_education	0.0107621	-0.221962	0.243486	0.928	1.01514
Parietal lobe	Precuneus (L)	TA	BAD	-0.0013754	-0.0051477	0.002397	0.475	0.595027
Parietal lobe	Precuneus (L)	TA	age	-0.003628	-0.00667	-0.0005859	0.019	0.0297114
Parietal lobe	Precuneus (L)	TA	sex	0.0113275	-0.0346618	0.0573168	0.629	0.68166
Parietal lobe	Precuneus (L)	TA	APOE	-0.0266245	-0.0731975	0.0199486	0.263	0.712547
Parietal lobe	Precuneus (L)	TA	PCD	-0.117824	-0.205921	-0.0297268	0.009	1.0485
Parietal lobe	Precuneus (L)	TA	MFS	0.180684	0.141011	0.220357	<0.0001	<0.0233
Parietal lobe	Precuneus (L)	TA	education	-0.0098317	-0.017002	-0.0026613	0.0007	0.0271833
Parietal lobe	Precuneus (L)	TA	BAD_age	2.93e-05	-1.82e-05	7.68e-05	0.226	0.548521
Parietal lobe	Precuneus (L)	TA	BAD_sex	0.0004817	-0.0001819	0.0011454	0.155	0.463013
Parietal lobe	Precuneus (L)	TA	BAD_APOE	-0.0011183	-0.0017653	-0.0004714	0.001	0.0166429
Parietal lobe	Precuneus (L)	TA	BAD_education	8.36e-05	-8.74e-05	0.0002547	0.338	0.926518
Parietal lobe	Precuneus (R)	CV	BAD	-14.7643	-32.8401	3.3116	0.109	0.201563
Parietal lobe	Precuneus (R)	CV	age	-28.8507	-45.1828	-12.5187	0.001	0.00258889
Parietal lobe	Precuneus (R)	CV	sex	1097.85	850.532	1345.16	<0.0001	<0.0233
Parietal lobe	Precuneus (R)	CV	APOE	-177.361	-426.89	72.1677	0.164	0.616323
Parietal lobe	Precuneus (R)	CV	PCD	-351.389	-819.562	116.784	0.141	0.619868
Parietal lobe	Precuneus (R)	CV	MFS	902.86	704.989	1100.73	<0.0001	<0.0233
Parietal lobe	Precuneus (R)	CV	education	-6.71801	-48.6554	35.2194	0.754	0.856985
Parietal lobe	Precuneus (R)	CV	BAD_age	0.202312	-0.0271949	0.431819	0.084	0.399429
Parietal lobe	Precuneus (R)	CV	BAD_sex	2.3529	-0.877948	5.58374	0.153	0.462974
Parietal lobe	Precuneus (R)	CV	BAD_APOE	-5.40464	-8.54683	-2.26245	0.001	0.0155333
Parietal lobe	Precuneus (R)	CV	BAD_education	-0.273221	-1.09396	0.547515	0.514	1.01493
Parietal lobe	Precuneus (R)	SA	BAD	-1.29512	-2.38291	-0.207322	0.02	0.0665714
Parietal lobe	Precuneus (R)	SA	age	-5.50321	-11.5148	0.508417	0.073	0.0988895
Parietal lobe	Precuneus (R)	SA	sex	531.71	437.296	626.122	<0.0001	<0.0233
Parietal lobe	Precuneus (R)	SA	APOE	-8.55728	-103.522	86.4073	0.86	1.00693
Parietal lobe	Precuneus (R)	SA	PCD	45.8657	-129.56	221.291	0.608	0.848287
Parietal lobe	Precuneus (R)	SA	MFS	-7.00211	-65.6218	51.6176	0.815	0.843978
Parietal lobe	Precuneus (R)	SA	education	9.87828	-6.76985	26.5264	0.245	0.548894
Parietal lobe	Precuneus (R)	SA	BAD_age	0.0228205	-0.0360725	0.0817134	0.448	0.735099
Parietal lobe	Precuneus (R)	SA	BAD_sex	-0.141608	-0.938021	0.654804	0.727	0.946318
Parietal lobe	Precuneus (R)	SA	BAD_APOE	-0.210469	-0.971371	0.550434	0.588	0.68502
Parietal lobe	Precuneus (R)	SA	BAD_education	-0.0891836	-0.238114	0.0597467	0.241	0.813812
Parietal lobe	Precuneus (R)	TA	BAD	-0.0031279	-0.0063244	6.86e-05	0.055	0.11442
Parietal lobe	Precuneus (R)	TA	age	-0.0037123	-0.0064468	-0.0009777	0.008	0.014015
Parietal lobe	Precuneus (R)	TA	sex	0.0053999	-0.0359006	0.0467005	0.798	0.845155
Parietal lobe	Precuneus (R)	TA	APOE	-0.0243357	-0.0661505	0.0174791	0.254	0.721732
Parietal lobe	Precuneus (R)	TA	PCD	-0.0833422	-0.161932	-0.004752	0.038	0.520824
Parietal lobe	Precuneus (R)	TA	MFS	0.189481	0.154045	0.224917	<0.0001	<0.0233
Parietal lobe	Precuneus (R)	TA	education	-0.0054838	-0.0118563	0.0008886	0.092	0.412231
Parietal lobe	Precuneus (R)	TA	BAD_age	4.05e-05	3.35e-07	8.06e-05	0.048	0.310667
Parietal lobe	Precuneus (R)	TA	BAD_sex	0.0008902	0.0003462	0.0014343	0.001	0.0211818
Parietal lobe	Precuneus (R)	TA	BAD_APOE	-0.0011084	-0.0016252	-0.0005916	<0.0001	<0.0235
Parietal lobe	Precuneus (R)	TA	BAD_education	1.51e-05	-0.0001073	0.0001375	0.809	1.0189
Parietal lobe	Postcentral Gyrus (L)	CV	BAD	-20.0812	-39.4105	-0.751985	0.042	0.0959412
Parietal lobe	Postcentral Gyrus (L)	CV	age	-30.7291	-47.8956	-13.5626	<0.0001	<0.0233
Parietal lobe	Postcentral Gyrus (L)	CV	sex	754.18	493.921	1014.44	<0.0001	<0.0233
Parietal lobe	Postcentral Gyrus (L)	CV	APOE	-99.3111	-361.779	163.157	0.458	0.808439
Parietal lobe	Postcentral Gyrus (L)	CV	PCD	-216.743	-709.282	275.795	0.388	0.829394
Parietal lobe	Postcentral Gyrus (L)	CV	MFS	373.124	166.83	579.419	<0.0001	<0.0233
Parietal lobe	Postcentral Gyrus (L)	CV	education	-32.385	-77.1497	12.3798	0.156	0.497918
Parietal lobe	Postcentral Gyrus (L)	CV	BAD_age	0.269839	0.0237302	0.515947	0.032	0.240516
Parietal lobe	Postcentral Gyrus (L)	CV	BAD_sex	-0.483518	-4.00884	3.04181	0.788	0.961277
Parietal lobe	Postcentral Gyrus (L)	CV	BAD_APOE	-0.911231	-4.36926	2.5468	0.606	0.702478
Parietal lobe	Postcentral Gyrus (L)	CV	BAD_education	-0.382647	-1.13577	0.370474	0.319	0.929088
Parietal lobe	Postcentral Gyrus (L)	SA	BAD	-0.619837	-1.92757	0.687892	0.353	0.472695
Parietal lobe	Postcentral Gyrus (L)	SA	age	-6.71154	-12.8495	-0.573553	0.032	0.0471899
Parietal lobe	Postcentral Gyrus (L)	SA	sex	474.772	375.964	573.58	<0.0001	<0.0233
Parietal lobe	Postcentral Gyrus (L)	SA	APOE	-11.7855	-111.237	87.6656	0.816	1.00067
Parietal lobe	Postcentral Gyrus (L)	SA	PCD	-44.2213	-227.989	139.547	0.637	0.862913
Parietal lobe	Postcentral Gyrus (L)	SA	MFS	-186.008	-249.573	-122.443	<0.0001	<0.0233
Parietal lobe	Postcentral Gyrus (L)	SA	education	3.83326	-13.4129	21.0794	0.663	0.863011
Parietal lobe	Postcentral Gyrus (L)	SA	BAD_age	0.0311348	-0.0287951	0.0910646	0.309	0.626061
Parietal lobe	Postcentral Gyrus (L)	SA	BAD_sex	-0.643762	-1.55707	0.269551	0.167	0.474524
Parietal lobe	Postcentral Gyrus (L)	SA	BAD_APOE	0.80165	-0.0934921	1.69679	0.079	0.211575
Parietal lobe	Postcentral Gyrus (L)	SA	BAD_education	-0.109215	-0.272673	0.0542436	0.19	0.776667
Parietal lobe	Postcentral Gyrus (L)	TA	BAD	-0.0025606	-0.0054416	0.0003205	0.082	0.159217
Parietal lobe	Postcentral Gyrus (L)	TA	age	-0.00436	-0.0065244	-0.0021956	<0.0001	<0.0233
Parietal lobe	Postcentral Gyrus (L)	TA	sex	-0.0269416	-0.0591555	0.0052722	0.101	0.125845
Parietal lobe	Postcentral Gyrus (L)	TA	APOE	-0.0214727	-0.0539819	0.0110365	0.195	0.631042
Parietal lobe	Postcentral Gyrus (L)	TA	PCD	-0.0416293	-0.103071	0.0198126	0.184	0.691484
Parietal lobe	Postcentral Gyrus (L)	TA	MFS	0.153338	0.125356	0.18132	<0.0001	<0.0233
Parietal lobe	Postcentral Gyrus (L)	TA	education	-0.0069423	-0.0123489	-0.0015356	0.012	0.2796
Parietal lobe	Postcentral Gyrus (L)	TA	BAD_age	3.63e-05	-3.42e-07	7.3e-05	0.052	0.3029
Parietal lobe	Postcentral Gyrus (L)	TA	BAD_sex	0.0005055	2.11e-05	0.00099	0.041	0.233
Parietal lobe	Postcentral Gyrus (L)	TA	BAD_APOE	-0.0005441	-0.0009959	-9.23e-05	0.018	0.0998571
Parietal lobe	Postcentral Gyrus (L)	TA	BAD_education	1.58e-05	-0.0001148	0.0001465	0.812	1.01718
Parietal lobe	Postcentral Gyrus (R)	CV	BAD	0.299394	-18.082	18.6808	0.975	0.992031
Parietal lobe	Postcentral Gyrus (R)	CV	age	713.654	452.142	975.166	<0.0001	<0.0233
Parietal lobe	Postcentral Gyrus (R)	CV	sex	-36.6715	-53.9507	-19.3923	<0.0001	<0.0233
Parietal lobe	Postcentral Gyrus (R)	CV	APOE	-205.044	-468.666	58.5786	0.127	0.558321
Parietal lobe	Postcentral Gyrus (R)	CV	PCD	-324.336	-818.041	169.37	0.198	0.709754
Parietal lobe	Postcentral Gyrus (R)	CV	MFS	531.104	326.561	735.646	<0.0001	<0.0233
Parietal lobe	Postcentral Gyrus (R)	CV	education	9.37837	-35.578	54.3347	0.683	0.860211
Parietal lobe	Postcentral Gyrus (R)	CV	BAD_age	0.0138314	-0.220129	0.247792	0.908	0.948717
Parietal lobe	Postcentral Gyrus (R)	CV	BAD_sex	1.53482	-1.7282	4.79784	0.357	0.729658
Parietal lobe	Postcentral Gyrus (R)	CV	BAD_APOE	-2.49469	-5.63575	0.646375	0.12	0.258889
Parietal lobe	Postcentral Gyrus (R)	CV	BAD_education	0.0097953	-0.677899	0.69749	0.978	1.00385
Parietal lobe	Postcentral Gyrus (R)	SA	BAD	3.55449	-1.34592	8.4549	0.155	0.263613
Parietal lobe	Postcentral Gyrus (R)	SA	age	455.108	351.514	558.703	<0.0001	0.053216
Parietal lobe	Postcentral Gyrus (R)	SA	sex	-6.98356	-13.5401	-0.427004	0.037	<0.0233
Parietal lobe	Postcentral Gyrus (R)	SA	APOE	-2.61613	-106.879	101.647	0.961	0.986401
Parietal lobe	Postcentral Gyrus (R)	SA	PCD	-192.319	-384.64	0.0020667	0.05	0.485417
Parietal lobe	Postcentral Gyrus (R)	SA	MFS	-99.3784	-163.801	-34.9561	0.002	0.00266286
Parietal lobe	Postcentral Gyrus (R)	SA	education	16.753	-1.27346	34.7795	0.069	0.365386
Parietal lobe	Postcentral Gyrus (R)	SA	BAD_age	-0.0354717	-0.0975124	0.026569	0.262	0.586981
Parietal lobe	Postcentral Gyrus (R)	SA	BAD_sex	-0.568938	-1.44779	0.30991	0.205	0.52489
Parietal lobe	Postcentral Gyrus (R)	SA	BAD_APOE	0.380663	-0.475653	1.23698	0.384	0.517179
Parietal lobe	Postcentral Gyrus (R)	SA	BAD_education	0.0120938	-0.121444	0.145632	0.859	1.01084
Parietal lobe	Postcentral Gyrus (R)	TA	BAD	-0.0016825	-0.0051168	0.0017519	0.337	0.456517
Parietal lobe	Postcentral Gyrus (R)	TA	age	-0.0256508	-0.0597373	0.0084357	0.14	<0.0233
Parietal lobe	Postcentral Gyrus (R)	TA	sex	-0.0045731	-0.0068663	-0.0022798	<0.0001	0.172593
Parietal lobe	Postcentral Gyrus (R)	TA	APOE	-0.0398095	-0.0743282	-0.0052908	0.024	0.207111
Parietal lobe	Postcentral Gyrus (R)	TA	PCD	0.0148205	-0.0516303	0.0812713	0.662	0.871446
Parietal lobe	Postcentral Gyrus (R)	TA	MFS	0.153312	0.122496	0.184129	<0.0001	<0.0233
Parietal lobe	Postcentral Gyrus (R)	TA	education	-0.0042011	-0.0097239	0.0013217	0.136	0.472955
Parietal lobe	Postcentral Gyrus (R)	TA	BAD_age	1.55e-05	-2.81e-05	5.9e-05	0.487	0.766696
Parietal lobe	Postcentral Gyrus (R)	TA	BAD_sex	0.0007435	0.0001436	0.0013433	0.015	0.109219
Parietal lobe	Postcentral Gyrus (R)	TA	BAD_APOE	-0.0006092	-0.0011859	-3.26e-05	0.038	0.138344
Parietal lobe	Postcentral Gyrus (R)	TA	BAD_education	3.29e-05	-8.64e-05	0.0001522	0.589	1.03186
Temporal lobe	Middle Temporal Gyrus (L)	CV	BAD	-28.1077	-50.7877	-5.42778	0.015	0.056371
Temporal lobe	Middle Temporal Gyrus (L)	CV	age	-43.8341	-64.4493	-23.2189	<0.0001	<0.0233
Temporal lobe	Middle Temporal Gyrus (L)	CV	sex	1162.17	841.527	1482.82	<0.0001	<0.0233
Temporal lobe	Middle Temporal Gyrus (L)	CV	APOE	-59.9157	-383.488	263.656	0.717	0.943847
Temporal lobe	Middle Temporal Gyrus (L)	CV	PCD	-513.324	-1115.28	88.636	0.095	0.5825
Temporal lobe	Middle Temporal Gyrus (L)	CV	MFS	552.336	310.532	794.139	<0.0001	<0.0233
Temporal lobe	Middle Temporal Gyrus (L)	CV	education	-31.8929	-84.9367	21.1509	0.239	0.545951
Temporal lobe	Middle Temporal Gyrus (L)	CV	BAD_age	0.244898	-0.0404925	0.530289	0.093	0.401278
Temporal lobe	Middle Temporal Gyrus (L)	CV	BAD_sex	0.993198	-3.35559	5.34199	0.654	0.934859
Temporal lobe	Middle Temporal Gyrus (L)	CV	BAD_APOE	-3.9972	-8.35366	0.359268	0.072	0.2097
Temporal lobe	Middle Temporal Gyrus (L)	CV	BAD_education	-0.0911568	-0.851989	0.669675	0.814	1.01424
Temporal lobe	Middle Temporal Gyrus (L)	SA	BAD	-3.20635	-4.80588	-1.60682	<0.0001	<0.0233
Temporal lobe	Middle Temporal Gyrus (L)	SA	age	-4.84119	-10.1622	0.479863	0.075	0.101012
Temporal lobe	Middle Temporal Gyrus (L)	SA	sex	353.818	267.936	439.701	<0.0001	<0.0233
Temporal lobe	Middle Temporal Gyrus (L)	SA	APOE	13.7144	-72.9438	100.373	0.756	0.957326
Temporal lobe	Middle Temporal Gyrus (L)	SA	PCD	64.6938	-97.4513	226.839	0.434	0.802556
Temporal lobe	Middle Temporal Gyrus (L)	SA	MFS	-116.802	-184.281	-49.3215	0.001	0.00135465
Temporal lobe	Middle Temporal Gyrus (L)	SA	education	8.02062	-6.45712	22.4984	0.278	0.578339
Temporal lobe	Middle Temporal Gyrus (L)	SA	BAD_age	-0.0126517	-0.103665	0.0783618	0.785	0.919121
Temporal lobe	Middle Temporal Gyrus (L)	SA	BAD_sex	-0.443036	-1.58222	0.696147	0.446	0.787258
Temporal lobe	Middle Temporal Gyrus (L)	SA	BAD_APOE	0.891861	-0.231256	2.01498	0.12	0.256514
Temporal lobe	Middle Temporal Gyrus (L)	SA	BAD_education	-0.0382148	-0.34423	0.267801	0.807	1.02749
Temporal lobe	Middle Temporal Gyrus (L)	TA	BAD	-0.0015075	-0.0022178	-0.0007972	<0.0001	<0.0233
Temporal lobe	Middle Temporal Gyrus (L)	TA	age	-0.0077403	-0.0110718	-0.0044088	<0.0001	<0.0233
Temporal lobe	Middle Temporal Gyrus (L)	TA	sex	0.0323011	-0.0196848	0.0842871	0.223	0.26783
Temporal lobe	Middle Temporal Gyrus (L)	TA	APOE	-0.0011789	-0.0535493	0.0511915	0.965	0.986162
Temporal lobe	Middle Temporal Gyrus (L)	TA	PCD	-0.124662	-0.222292	-0.0270312	0.012	0.5592
Temporal lobe	Middle Temporal Gyrus (L)	TA	MFS	0.184856	0.144598	0.225113	<0.0001	<0.0233
Temporal lobe	Middle Temporal Gyrus (L)	TA	education	-0.0117195	-0.0206603	-0.0027786	0.01	0.29125
Temporal lobe	Middle Temporal Gyrus (L)	TA	BAD_age	1.81e-05	-4.1e-05	7.73e-05	0.548	0.808127
Temporal lobe	Middle Temporal Gyrus (L)	TA	BAD_sex	0.001094	0.0005026	0.0016854	<0.0001	<0.0234
Temporal lobe	Middle Temporal Gyrus (L)	TA	BAD_APOE	-0.0009943	-0.0015509	-0.0004376	<0.0001	<0.0236
Temporal lobe	Middle Temporal Gyrus (L)	TA	BAD_education	5.01e-05	-9.99e-05	0.0002001	0.513	1.02162
Temporal lobe	Middle Temporal Gyrus (R)	CV	BAD	-8.20284	-14.7316	-1.67411	0.014	0.0552881
Temporal lobe	Middle Temporal Gyrus (R)	CV	age	-58.1213	-78.4736	-37.7689	<0.0001	<0.0233
Temporal lobe	Middle Temporal Gyrus (R)	CV	sex	1369.05	1029.69	1708.42	<0.0001	<0.0233
Temporal lobe	Middle Temporal Gyrus (R)	CV	APOE	-187.06	-529.51	155.389	0.284	0.719261
Temporal lobe	Middle Temporal Gyrus (R)	CV	PCD	-671.719	-1308.77	-34.6645	0.039	0.504833
Temporal lobe	Middle Temporal Gyrus (R)	CV	MFS	610.805	355.82	865.79	<0.0001	<0.0233
Temporal lobe	Middle Temporal Gyrus (R)	CV	education	-4.93376	-61.0995	51.232	0.863	0.948486
Temporal lobe	Middle Temporal Gyrus (R)	CV	BAD_age	0.0669021	-0.284231	0.418035	0.709	0.883406
Temporal lobe	Middle Temporal Gyrus (R)	CV	BAD_sex	4.14531	-0.283084	8.5737	0.067	0.278768
Temporal lobe	Middle Temporal Gyrus (R)	CV	BAD_APOE	-5.87781	-10.2894	-1.4662	0.009	0.0723103
Temporal lobe	Middle Temporal Gyrus (R)	CV	BAD_education	0.491026	-0.603801	1.58585	0.379	0.992213
Temporal lobe	Middle Temporal Gyrus (R)	SA	BAD	-1.20203	-2.78632	0.382263	0.137	0.243672
Temporal lobe	Middle Temporal Gyrus (R)	SA	age	-9.38054	-15.2525	-3.50855	0.002	0.00439623
Temporal lobe	Middle Temporal Gyrus (R)	SA	sex	395.442	302.772	488.112	<0.0001	<0.0233
Temporal lobe	Middle Temporal Gyrus (R)	SA	APOE	-21.7225	-115.133	71.6878	0.649	0.916467
Temporal lobe	Middle Temporal Gyrus (R)	SA	PCD	-108.949	-283.448	65.5496	0.221	0.735614
Temporal lobe	Middle Temporal Gyrus (R)	SA	MFS	-104.218	-174.756	-33.6788	0.004	0.0052067
Temporal lobe	Middle Temporal Gyrus (R)	SA	education	12.3034	-3.69476	28.3016	0.132	0.466
Temporal lobe	Middle Temporal Gyrus (R)	SA	BAD_age	0.0083035	-0.0777431	0.0943502	0.85	0.938626
Temporal lobe	Middle Temporal Gyrus (R)	SA	BAD_sex	-0.43501	-1.58675	0.716729	0.459	0.798112
Temporal lobe	Middle Temporal Gyrus (R)	SA	BAD_APOE	0.219045	-0.90915	1.34724	0.704	0.788615
Temporal lobe	Middle Temporal Gyrus (R)	SA	BAD_education	0.200899	-0.0624981	0.464296	0.135	0.850135
Temporal lobe	Middle Temporal Gyrus (R)	TA	BAD	-0.0018598	-0.0031585	-0.0005612	0.005	0.0306579
Temporal lobe	Middle Temporal Gyrus (R)	TA	age	-0.0073731	-0.0102842	-0.004462	<0.0001	<0.0233
Temporal lobe	Middle Temporal Gyrus (R)	TA	sex	0.0404954	-0.0172998	0.0982905	0.17	0.207382
Temporal lobe	Middle Temporal Gyrus (R)	TA	APOE	-0.0121005	-0.0708074	0.0466064	0.686	0.940224
Temporal lobe	Middle Temporal Gyrus (R)	TA	PCD	-0.0657897	-0.176291	0.0447117	0.243	0.744987
Temporal lobe	Middle Temporal Gyrus (R)	TA	MFS	0.139724	0.0898953	0.189553	<0.0001	<0.0233
Temporal lobe	Middle Temporal Gyrus (R)	TA	education	-0.0082878	-0.0160644	-0.0005113	0.037	0.359208
Temporal lobe	Middle Temporal Gyrus (R)	TA	BAD_age	-2.09e-05	-9.35e-05	5.17e-05	0.573	0.814079
Temporal lobe	Middle Temporal Gyrus (R)	TA	BAD_sex	0.0016659	0.0008149	0.002517	<0.0001	<0.0235
Temporal lobe	Middle Temporal Gyrus (R)	TA	BAD_APOE	-0.0009597	-0.0018055	-0.000114	0.026	0.112185
Temporal lobe	Middle Temporal Gyrus (R)	TA	BAD_education	1.09e-06	-0.0001636	0.0001658	0.99	1.00291
Temporal lobe	0.261386	CV	BAD	-21.1479	-41.8761	-0.419712	0.046	0.0992407
Temporal lobe	Superior Temporal (L)	CV	age	-42.5812	-63.7644	-21.398	<0.0001	<0.0233
Temporal lobe	Superior Temporal (L)	CV	sex	1093.18	764.128	1422.22	<0.0001	<0.0233
Temporal lobe	Superior Temporal (L)	CV	APOE	16.1303	-315.345	347.606	0.924	0.9786
Temporal lobe	Superior Temporal (L)	CV	PCD	-477.507	-1093.32	138.302	0.129	0.613408
Temporal lobe	Superior Temporal (L)	CV	MFS	567.206	331.89	802.522	<0.0001	<0.0233
Temporal lobe	Superior Temporal (L)	CV	education	-14.4611	-71.3827	42.4606	0.619	0.843433
Temporal lobe	Superior Temporal (L)	CV	BAD_age	0.231473	-0.0315168	0.494464	0.085	0.3961
Temporal lobe	Superior Temporal (L)	CV	BAD_sex	0.340608	-3.56039	4.2416	0.864	0.986824
Temporal lobe	Superior Temporal (L)	CV	BAD_APOE	-4.82924	-8.70772	-0.950758	0.015	0.0896154
Temporal lobe	Superior Temporal (L)	CV	BAD_education	-0.162848	-1.02255	0.696848	0.71	1.02117
Temporal lobe	Superior Temporal (L)	SA	BAD	-5.41418	-9.93302	-0.895339	0.019	0.0641594
Temporal lobe	Superior Temporal (L)	SA	age	-3.74996	-9.75223	2.25231	0.221	0.261386
Temporal lobe	Superior Temporal (L)	SA	sex	471.724	376.894	566.554	<0.0001	<0.0233
Temporal lobe	Superior Temporal (L)	SA	APOE	9.41058	-86.0216	104.843	0.847	1.01727
Temporal lobe	Superior Temporal (L)	SA	PCD	-13.6648	-189.739	162.409	0.879	0.943811
Temporal lobe	Superior Temporal (L)	SA	MFS	-55.4886	-114.519	3.54222	0.065	0.0788802
Temporal lobe	Superior Temporal (L)	SA	education	3.07547	-13.4754	19.6263	0.716	0.864394
Temporal lobe	Superior Temporal (L)	SA	BAD_age	0.0578496	0.0005635	0.115136	0.048	0.30227
Temporal lobe	Superior Temporal (L)	SA	BAD_sex	-0.366002	-1.17966	0.447653	0.378	0.740118
Temporal lobe	Superior Temporal (L)	SA	BAD_APOE	-0.119215	-0.91304	0.67461	0.768	0.840113
Temporal lobe	Superior Temporal (L)	SA	BAD_education	-0.0202112	-0.231569	0.191147	0.851	1.01684
Temporal lobe	Superior Temporal (L)	TA	BAD	-0.0019388	-0.0054927	0.0016152	0.285	0.397635
Temporal lobe	Superior Temporal (L)	TA	age	-0.0093878	-0.0127329	-0.0060427	<0.0001	<0.0233
Temporal lobe	Superior Temporal (L)	TA	sex	-0.0058883	-0.0569903	0.0452137	0.821	0.853987
Temporal lobe	Superior Temporal (L)	TA	APOE	0.0089279	-0.042747	0.0606028	0.735	0.94616
Temporal lobe	Superior Temporal (L)	TA	PCD	-0.113458	-0.210103	-0.0168128	0.021	0.4893
Temporal lobe	Superior Temporal (L)	TA	MFS	0.111204	0.0698815	0.152527	<0.0001	<0.0233
Temporal lobe	Superior Temporal (L)	TA	education	-0.0047168	-0.0128116	0.0033779	0.253	0.556123
Temporal lobe	Superior Temporal (L)	TA	BAD_age	1.83e-05	-2.64e-05	6.29e-05	0.422	0.722985
Temporal lobe	Superior Temporal (L)	TA	BAD_sex	0.0006432	1.97e-05	0.0012668	0.043	0.233
Temporal lobe	Superior Temporal (L)	TA	BAD_APOE	-0.0007653	-0.0013709	-0.0001596	0.013	0.0841389
Temporal lobe	Superior Temporal (L)	TA	BAD_education	-2.82e-07	-0.0001322	0.0001316	0.997	1.00563
Temporal lobe	Superior Temporal (R)	CV	BAD	-6.95978	-12.0151	-1.90449	0.007	0.0370682
Temporal lobe	Superior Temporal (R)	CV	age	-42.0002	-59.687	-24.3134	<0.0001	<0.0233
Temporal lobe	Superior Temporal (R)	CV	sex	935.183	641.516	1228.85	<0.0001	<0.0233
Temporal lobe	Superior Temporal (R)	CV	APOE	-17.657	-313.978	278.664	0.907	0.992164
Temporal lobe	Superior Temporal (R)	CV	PCD	-78.5517	-629.586	472.482	0.78	0.895271
Temporal lobe	Superior Temporal (R)	CV	MFS	511.231	291.885	730.576	<0.0001	<0.0233
Temporal lobe	Superior Temporal (R)	CV	education	1.25983	-47.4092	49.9288	0.96	0.981053
Temporal lobe	Superior Temporal (R)	CV	BAD_age	0.0573335	-0.220013	0.33468	0.685	0.872158
Temporal lobe	Superior Temporal (R)	CV	BAD_sex	2.9111	-0.58885	6.41105	0.103	0.369215
Temporal lobe	Superior Temporal (R)	CV	BAD_APOE	-3.14407	-6.60778	0.319636	0.075	0.21311
Temporal lobe	Superior Temporal (R)	CV	BAD_education	0.385179	-0.480814	1.25117	0.383	0.949351
Temporal lobe	Superior Temporal (R)	SA	BAD	-2.99315	-7.42902	1.44273	0.186	0.305197
Temporal lobe	Superior Temporal (R)	SA	age	-1.80991	-6.91704	3.29722	0.487	0.530238
Temporal lobe	Superior Temporal (R)	SA	sex	344.739	265.531	423.946	<0.0001	<0.0233
Temporal lobe	Superior Temporal (R)	SA	APOE	-26.4566	-106.208	53.2951	0.516	0.823479
Temporal lobe	Superior Temporal (R)	SA	PCD	-52.424	-200.3	95.4524	0.487	0.804759
Temporal lobe	Superior Temporal (R)	SA	MFS	-65.3655	-119.832	-10.8993	0.019	0.0238011
Temporal lobe	Superior Temporal (R)	SA	education	6.62421	-7.15972	20.4081	0.346	0.624946
Temporal lobe	Superior Temporal (R)	SA	BAD_age	0.0372525	-0.0191269	0.093632	0.195	0.540893
Temporal lobe	Superior Temporal (R)	SA	BAD_sex	0.0589007	-0.74403	0.861832	0.886	0.983038
Temporal lobe	Superior Temporal (R)	SA	BAD_APOE	0.0893653	-0.695293	0.874024	0.823	0.879628
Temporal lobe	Superior Temporal (R)	SA	BAD_education	0.241208	-0.0068195	0.489236	0.057	1.02162
Temporal lobe	Superior Temporal (R)	TA	BAD	-0.0019511	-0.0029412	-0.0009609	<0.0001	<0.0233
Temporal lobe	Superior Temporal (R)	TA	age	-0.0089527	-0.0117435	-0.0061618	<0.0001	<0.0233
Temporal lobe	Superior Temporal (R)	TA	sex	0.0191199	-0.0310625	0.0693023	0.455	0.517146
Temporal lobe	Superior Temporal (R)	TA	APOE	0.0240642	-0.0267931	0.0749215	0.354	0.785543
Temporal lobe	Superior Temporal (R)	TA	PCD	-0.0023576	-0.0981228	0.0934076	0.962	0.983096
Temporal lobe	Superior Temporal (R)	TA	MFS	0.125168	0.0824173	0.16792	<0.0001	<0.0233
Temporal lobe	Superior Temporal (R)	TA	education	-0.0026115	-0.0100743	0.0048512	0.493	0.770933
Temporal lobe	Superior Temporal (R)	TA	BAD_age	-7.06e-06	-6.53e-05	5.12e-05	0.812	0.918427
Temporal lobe	Superior Temporal (R)	TA	BAD_sex	0.0011128	0.0004227	0.0018029	0.002	0.0233
Temporal lobe	Superior Temporal (R)	TA	BAD_APOE	-0.0005412	-0.0012182	0.0001358	0.117	0.254776
Temporal lobe	Superior Temporal (R)	TA	BAD_education	-1.49e-05	-0.0001481	0.0001182	0.826	1.0183
Temporal lobe	Entorhinal Cortex (L)	CV	BAD	-2.25002	-4.25499	-0.245055	0.028	0.0825823
Temporal lobe	Entorhinal Cortex (L)	CV	age	-8.97368	-14.9478	-2.99954	0.003	0.00618584
Temporal lobe	Entorhinal Cortex (L)	CV	sex	195.712	98.9963	292.428	<0.0001	<0.0233
Temporal lobe	Entorhinal Cortex (L)	CV	APOE	-117.355	-215.118	-19.5911	0.019	0.192478
Temporal lobe	Entorhinal Cortex (L)	CV	PCD	-244.04	-429.159	-58.9221	0.01	0.5825
Temporal lobe	Entorhinal Cortex (L)	CV	MFS	189.089	106.775	271.404	<0.0001	<0.0233
Temporal lobe	Entorhinal Cortex (L)	CV	education	-5.22418	-21.2233	10.775	0.522	0.784684
Temporal lobe	Entorhinal Cortex (L)	CV	BAD_age	0.18216	-0.302999	-0.0613204	0.0003	0.01165
Temporal lobe	Entorhinal Cortex (L)	CV	BAD_sex	1.20699	-0.273259	2.68724	0.11	0.382537
Temporal lobe	Entorhinal Cortex (L)	CV	BAD_APOE	-1.8362	-3.2844	-0.38799	0.013	0.0818649
Temporal lobe	Entorhinal Cortex (L)	CV	BAD_education	0.233776	-0.0598911	0.527443	0.119	0.8155
Temporal lobe	Entorhinal Cortex (L)	SA	BAD	1.22972	-0.756109	3.21555	0.225	0.338226
Temporal lobe	Entorhinal Cortex (L)	SA	age	0.0262836	-1.30946	1.36203	0.969	0.97739
Temporal lobe	Entorhinal Cortex (L)	SA	sex	42.787	22.8264	62.7475	<0.0001	<0.0233
Temporal lobe	Entorhinal Cortex (L)	SA	APOE	-9.54084	-29.778	10.6963	0.355	0.78033
Temporal lobe	Entorhinal Cortex (L)	SA	PCD	14.6295	-24.2803	53.5392	0.461	0.80159
Temporal lobe	Entorhinal Cortex (L)	SA	MFS	33.6542	15.6212	51.6872	<0.0001	<0.0233
Temporal lobe	Entorhinal Cortex (L)	SA	education	1.74688	-1.39147	4.88523	0.275	0.5825
Temporal lobe	Entorhinal Cortex (L)	SA	BAD_age	-0.0198859	-0.0449958	0.005224	0.121	0.46218
Temporal lobe	Entorhinal Cortex (L)	SA	BAD_sex	-0.112802	-0.466093	0.24049	0.531	0.871289
Temporal lobe	Entorhinal Cortex (L)	SA	BAD_APOE	-0.0275895	-0.373847	0.318668	0.876	0.911196
Temporal lobe	Entorhinal Cortex (L)	SA	BAD_education	-0.0302921	-0.102888	0.0423034	0.413	0.96229
Temporal lobe	Entorhinal Cortex (L)	TA	BAD	-0.0027426	-0.0051569	-0.0003284	0.026	0.0786753
Temporal lobe	Entorhinal Cortex (L)	TA	age	-0.0218189	-0.029349	-0.0142887	<0.0001	<0.0233
Temporal lobe	Entorhinal Cortex (L)	TA	sex	0.0877042	-0.0333093	0.208718	0.155	0.190079
Temporal lobe	Entorhinal Cortex (L)	TA	APOE	-0.0836332	-0.205873	0.0386071	0.18	0.616765
Temporal lobe	Entorhinal Cortex (L)	TA	PCD	-0.354867	-0.585525	-0.124209	0.003	0.699
Temporal lobe	Entorhinal Cortex (L)	TA	MFS	0.05493	-0.0459409	0.155801	0.286	0.320375
Temporal lobe	Entorhinal Cortex (L)	TA	education	-0.0198101	-0.0400458	0.0004256	0.055	0.376912
Temporal lobe	Entorhinal Cortex (L)	TA	BAD_age	-0.0001587	-0.0003082	-9.23e-06	0.037	0.269406
Temporal lobe	Entorhinal Cortex (L)	TA	BAD_sex	0.0029407	0.0011644	0.004717	0.001	0.0194167
Temporal lobe	Entorhinal Cortex (L)	TA	BAD_APOE	-0.0029945	-0.0047337	-0.0012553	0.001	0.0145625
Temporal lobe	Entorhinal Cortex (L)	TA	BAD_education	0.0004475	0.0001318	0.0007632	0.005	0.166429
Temporal lobe	Entorhinal Cortex (R)	CV	BAD	-3.54062	-5.89579	-1.18544	0.003	0.0317727
Temporal lobe	Entorhinal Cortex (R)	CV	age	-11.8866	-17.8648	-5.90834	<0.0001	<0.0233
Temporal lobe	Entorhinal Cortex (R)	CV	sex	258.143	161.241	355.045	<0.0001	<0.0233
Temporal lobe	Entorhinal Cortex (R)	CV	APOE	-112.657	-210.699	-14.6157	0.024	0.199714
Temporal lobe	Entorhinal Cortex (R)	CV	PCD	-94.1095	-281.015	92.7963	0.324	0.811742
Temporal lobe	Entorhinal Cortex (R)	CV	MFS	50.072	-34.7987	134.943	0.248	0.280505
Temporal lobe	Entorhinal Cortex (R)	CV	education	-9.30349	-25.264	6.65705	0.253	0.550925
Temporal lobe	Entorhinal Cortex (R)	CV	BAD_age	-0.234403	-0.410701	-0.058106	0.0009	0.02097
Temporal lobe	Entorhinal Cortex (R)	CV	BAD_sex	1.88568	0.17354	3.59782	0.031	0.190079
Temporal lobe	Entorhinal Cortex (R)	CV	BAD_APOE	-2.08315	-3.76978	-0.39651	0.015	0.087375
Temporal lobe	Entorhinal Cortex (R)	CV	BAD_education	0.38134	-0.0022781	0.764958	0.051	1.1883
Temporal lobe	Entorhinal Cortex (R)	SA	BAD	-0.143858	-0.6292	0.341485	0.561	0.677269
Temporal lobe	Entorhinal Cortex (R)	SA	age	-0.531484	-1.72239	0.659422	0.382	0.432068
Temporal lobe	Entorhinal Cortex (R)	SA	sex	56.7189	37.4878	75.9499	<0.0001	<0.0233
Temporal lobe	Entorhinal Cortex (R)	SA	APOE	-13.9411	-33.4262	5.54393	0.161	0.614967
Temporal lobe	Entorhinal Cortex (R)	SA	PCD	-7.00417	-44.6723	30.664	0.716	0.906674
Temporal lobe	Entorhinal Cortex (R)	SA	MFS	7.50444	-9.94838	24.9572	0.399	0.438524
Temporal lobe	Entorhinal Cortex (R)	SA	education	-0.136208	-3.28778	3.01536	0.932	0.969446
Temporal lobe	Entorhinal Cortex (R)	SA	BAD_age	-0.017535	-0.0459921	0.010922	0.227	0.545268
Temporal lobe	Entorhinal Cortex (R)	SA	BAD_sex	0.0321069	-0.337751	0.401965	0.865	0.983146
Temporal lobe	Entorhinal Cortex (R)	SA	BAD_APOE	-0.173256	-0.533567	0.187056	0.346	0.482743
Temporal lobe	Entorhinal Cortex (R)	SA	BAD_education	0.0613227	-0.0300368	0.152682	0.188	0.782214
Temporal lobe	Entorhinal Cortex (R)	TA	BAD	-0.0046197	-0.007519	-0.0017204	0.002	0.029125
Temporal lobe	Entorhinal Cortex (R)	TA	age	-0.0182421	-0.0260643	-0.0104199	<0.0001	<0.0233
Temporal lobe	Entorhinal Cortex (R)	TA	sex	0.079334	-0.0507376	0.209406	0.232	0.27721
Temporal lobe	Entorhinal Cortex (R)	TA	APOE	-0.0689005	-0.200504	0.0627028	0.305	0.74026
Temporal lobe	Entorhinal Cortex (R)	TA	PCD	-0.132846	-0.382246	0.116553	0.296	0.792736
Temporal lobe	Entorhinal Cortex (R)	TA	MFS	0.0181406	-0.0938975	0.130179	0.751	0.781174
Temporal lobe	Entorhinal Cortex (R)	TA	education	-0.0168867	-0.0378385	0.004065	0.114	0.4427
Temporal lobe	Entorhinal Cortex (R)	TA	BAD_age	-0.0001904	-0.0003408	-4e-05	0.013	0.201933
Temporal lobe	Entorhinal Cortex (R)	TA	BAD_sex	0.0028564	0.0007783	0.0049346	0.007	0.0604074
Temporal lobe	Entorhinal Cortex (R)	TA	BAD_APOE	-0.0020239	-0.0040714	2.35e-05	0.053	0.171514
Temporal lobe	Entorhinal Cortex (R)	TA	BAD_education	7.01e-05	-0.0003899	0.0005301	0.765	0.995782
Temporal lobe	Banks Superior Temporal Sulcus (L)	CV	BAD	-8.91306	-16.3083	-1.51788	0.018	0.0635455
Temporal lobe	Banks Superior Temporal Sulcus (L)	CV	age	-5.95582	-12.5556	0.64395	0.077	0.103109
Temporal lobe	Banks Superior Temporal Sulcus (L)	CV	sex	366.356	266.028	466.685	<0.0001	<0.0233
Temporal lobe	Banks Superior Temporal Sulcus (L)	CV	APOE	1.63963	-99.6218	102.901	0.975	0.992031
Temporal lobe	Banks Superior Temporal Sulcus (L)	CV	PCD	-205.332	-395.188	-15.4755	0.034	0.528133
Temporal lobe	Banks Superior Temporal Sulcus (L)	CV	MFS	54.0425	-26.173	134.258	0.187	0.215698
Temporal lobe	Banks Superior Temporal Sulcus (L)	CV	education	-7.34236	-24.2337	9.54899	0.394	0.675015
Temporal lobe	Banks Superior Temporal Sulcus (L)	CV	BAD_age	0.0974021	0.0036615	0.191143	0.042	0.287824
Temporal lobe	Banks Superior Temporal Sulcus (L)	CV	BAD_sex	1.54047	0.199116	2.88182	0.024	0.159771
Temporal lobe	Banks Superior Temporal Sulcus (L)	CV	BAD_APOE	-0.374372	-1.69366	0.944913	0.578	0.683624
Temporal lobe	Banks Superior Temporal Sulcus (L)	CV	BAD_education	-0.0587094	-0.324604	0.207185	0.665	0.999645
Temporal lobe	Banks Superior Temporal Sulcus (L)	SA	BAD	-2.47368	-5.05624	0.108876	0.06	0.123717
Temporal lobe	Banks Superior Temporal Sulcus (L)	SA	age	-1.58023	-4.09475	0.934282	0.218	0.260482
Temporal lobe	Banks Superior Temporal Sulcus (L)	SA	sex	165.549	126.809	204.288	<0.0001	<0.0233
Temporal lobe	Banks Superior Temporal Sulcus (L)	SA	APOE	14.7104	-24.3589	53.7797	0.461	0.795652
Temporal lobe	Banks Superior Temporal Sulcus (L)	SA	PCD	-31.6445	-104.424	41.135	0.394	0.827045
Temporal lobe	Banks Superior Temporal Sulcus (L)	SA	MFS	-65.0394	-94.2238	-35.8551	<0.0001	<0.0233
Temporal lobe	Banks Superior Temporal Sulcus (L)	SA	education	0.184033	-6.3709	6.73897	0.956	0.981269
Temporal lobe	Banks Superior Temporal Sulcus (L)	SA	BAD_age	0.0195434	-0.0131249	0.0522117	0.241	0.55597
Temporal lobe	Banks Superior Temporal Sulcus (L)	SA	BAD_sex	0.296718	-0.179633	0.773068	0.222	0.544484
Temporal lobe	Banks Superior Temporal Sulcus (L)	SA	BAD_APOE	0.473859	0.0017404	0.945978	0.049	0.1631
Temporal lobe	Banks Superior Temporal Sulcus (L)	SA	BAD_education	-0.112724	-0.307979	0.0825302	0.258	0.834917
Temporal lobe	Banks Superior Temporal Sulcus (L)	TA	BAD	-0.0056381	-0.0101512	-0.001125	0.014	0.0543667
Temporal lobe	Banks Superior Temporal Sulcus (L)	TA	age	-0.0023086	-0.0057321	0.001115	0.186	0.226901
Temporal lobe	Banks Superior Temporal Sulcus (L)	TA	sex	0.0064817	-0.0451566	0.05812	0.806	0.849765
Temporal lobe	Banks Superior Temporal Sulcus (L)	TA	APOE	-0.0193513	-0.0717178	0.0330152	0.469	0.791862
Temporal lobe	Banks Superior Temporal Sulcus (L)	TA	PCD	-0.0955166	-0.195182	0.0041487	0.06	0.499286
Temporal lobe	Banks Superior Temporal Sulcus (L)	TA	MFS	0.14668	0.100954	0.192407	<0.0001	<0.0233
Temporal lobe	Banks Superior Temporal Sulcus (L)	TA	education	-0.0052637	-0.0130652	0.0025377	0.186	0.515929
Temporal lobe	Banks Superior Temporal Sulcus (L)	TA	BAD_age	6.82e-05	1.15e-05	0.0001249	0.018	0.199714
Temporal lobe	Banks Superior Temporal Sulcus (L)	TA	BAD_sex	0.0010141	0.0002222	0.001806	0.012	0.0901935
Temporal lobe	Banks Superior Temporal Sulcus (L)	TA	BAD_APOE	-0.0009869	-0.0017602	-0.0002136	0.012	0.0822353
Temporal lobe	Banks Superior Temporal Sulcus (L)	TA	BAD_education	7.17e-05	-0.000133	0.0002765	0.492	0.988241
Temporal lobe	Banks Superior Temporal Sulcus (R)	CV	BAD	-3.46331	-9.56732	2.6407	0.266	0.38258
Temporal lobe	Banks Superior Temporal Sulcus (R)	CV	age	-9.60533	-15.0466	-4.16409	0.001	0.103109
Temporal lobe	Banks Superior Temporal Sulcus (R)	CV	sex	248.478	165.703	331.252	<0.0001	<0.0233
Temporal lobe	Banks Superior Temporal Sulcus (R)	CV	APOE	-42.929	-126.51	40.6525	0.314	0.992031
Temporal lobe	Banks Superior Temporal Sulcus (R)	CV	PCD	-164.882	-321.591	-8.17329	0.039	0.528133
Temporal lobe	Banks Superior Temporal Sulcus (R)	CV	MFS	39.9824	-26.6253	106.59	0.239	0.215698
Temporal lobe	Banks Superior Temporal Sulcus (R)	CV	education	-9.56317	-23.3359	4.20957	0.174	0.675015
Temporal lobe	Banks Superior Temporal Sulcus (R)	CV	BAD_age	0.0305348	-0.0466912	0.107761	0.438	0.287824
Temporal lobe	Banks Superior Temporal Sulcus (R)	CV	BAD_sex	0.359206	-0.742914	1.46132	0.523	0.159771
Temporal lobe	Banks Superior Temporal Sulcus (R)	CV	BAD_APOE	-0.395792	-1.4796	0.688019	0.474	0.683624
Temporal lobe	Banks Superior Temporal Sulcus (R)	CV	BAD_education	0.0370128	-0.159672	0.233698	0.712	0.999645
Temporal lobe	Banks Superior Temporal Sulcus (R)	SA	BAD	-0.471596	-0.965463	0.0222703	0.061	0.124675
Temporal lobe	Banks Superior Temporal Sulcus (R)	SA	age	-2.94982	-4.81013	-1.0895	0.002	0.260482
Temporal lobe	Banks Superior Temporal Sulcus (R)	SA	sex	112.922	83.7995	142.045	<0.0001	<0.0233
Temporal lobe	Banks Superior Temporal Sulcus (R)	SA	APOE	-3.20168	-32.5254	26.122	0.831	0.795652
Temporal lobe	Banks Superior Temporal Sulcus (R)	SA	PCD	-66.9101	-121.473	-12.3468	0.016	0.827045
Temporal lobe	Banks Superior Temporal Sulcus (R)	SA	MFS	-66.2078	-87.0285	-45.3871	<0.0001	<0.0233
Temporal lobe	Banks Superior Temporal Sulcus (R)	SA	education	-1.06652	-6.19411	4.06107	0.684	0.981269
Temporal lobe	Banks Superior Temporal Sulcus (R)	SA	BAD_age	0.0132708	-0.0140046	0.0405461	0.34	0.55597
Temporal lobe	Banks Superior Temporal Sulcus (R)	SA	BAD_sex	-0.240428	-0.590379	0.109524	0.178	0.544484
Temporal lobe	Banks Superior Temporal Sulcus (R)	SA	BAD_APOE	0.203014	-0.141889	0.547917	0.249	0.1631
Temporal lobe	Banks Superior Temporal Sulcus (R)	SA	BAD_education	-0.0254043	-0.104812	0.054003	0.531	0.834917
Temporal lobe	Banks Superior Temporal Sulcus (R)	TA	BAD	-0.001689	-0.0028657	-0.0005122	0.005	0.0298718
Temporal lobe	Banks Superior Temporal Sulcus (R)	TA	age	-0.0040185	-0.0069988	-0.0010382	0.008	0.226901
Temporal lobe	Banks Superior Temporal Sulcus (R)	TA	sex	0.023572	-0.0303696	0.0775135	0.392	0.849765
Temporal lobe	Banks Superior Temporal Sulcus (R)	TA	APOE	-0.0370884	-0.0918202	0.0176433	0.184	0.791862
Temporal lobe	Banks Superior Temporal Sulcus (R)	TA	PCD	0.0054377	-0.0988201	0.109696	0.919	0.499286
Temporal lobe	Banks Superior Temporal Sulcus (R)	TA	MFS	0.181843	0.133834	0.229853	<0.0001	<0.0233
Temporal lobe	Banks Superior Temporal Sulcus (R)	TA	education	-0.0058945	-0.0137985	0.0020095	0.144	0.515929
Temporal lobe	Banks Superior Temporal Sulcus (R)	TA	BAD_age	2.64e-05	-3.67e-05	8.95e-05	0.412	0.199714
Temporal lobe	Banks Superior Temporal Sulcus (R)	TA	BAD_sex	0.0014509	0.0006212	0.0022807	0.001	0.0901935
Temporal lobe	Banks Superior Temporal Sulcus (R)	TA	BAD_APOE	-0.0007073	-0.0015189	0.0001043	0.088	0.0822353
Temporal lobe	Banks Superior Temporal Sulcus (R)	TA	BAD_education	0.0001525	-2.87e-05	0.0003338	0.099	0.988241
Temporal lobe	Temporal Pole (L)	CV	BAD	-3.41261	-5.75565	-1.06956	0.004	0.0300645
Temporal lobe	Temporal Pole (L)	CV	age	-8.32446	-14.1316	-2.51736	0.005	0.00932
Temporal lobe	Temporal Pole (L)	CV	sex	83.0209	-9.06619	175.108	0.077	0.0980383
Temporal lobe	Temporal Pole (L)	CV	APOE	41.9855	-51.1633	135.134	0.377	0.763835
Temporal lobe	Temporal Pole (L)	CV	PCD	-51.9083	-229.989	126.172	0.568	0.822012
Temporal lobe	Temporal Pole (L)	CV	MFS	407.304	326.369	488.239	<0.0001	<0.0233
Temporal lobe	Temporal Pole (L)	CV	education	-15.3111	-30.7919	0.169742	0.053	0.374212
Temporal lobe	Temporal Pole (L)	CV	BAD_age	0.0374419	-0.167484	0.242368	0.72	0.887619
Temporal lobe	Temporal Pole (L)	CV	BAD_sex	1.57706	-0.144689	3.29881	0.073	0.288288
Temporal lobe	Temporal Pole (L)	CV	BAD_APOE	-0.499874	-2.19491	1.19517	0.563	0.679684
Temporal lobe	Temporal Pole (L)	CV	BAD_education	-0.359501	-0.901803	0.182802	0.194	0.779345
Temporal lobe	Temporal Pole (L)	SA	BAD	-0.418063	-2.22318	1.38706	0.65	0.724641
Temporal lobe	Temporal Pole (L)	SA	age	0.871401	-0.378604	2.12141	0.172	0.21317
Temporal lobe	Temporal Pole (L)	SA	sex	39.2537	20.576	57.9314	<0.0001	<0.0233
Temporal lobe	Temporal Pole (L)	SA	APOE	13.1397	-5.81945	32.0988	0.174	0.623723
Temporal lobe	Temporal Pole (L)	SA	PCD	25.0147	-11.5048	61.5342	0.179	0.683721
Temporal lobe	Temporal Pole (L)	SA	MFS	38.3617	21.3035	55.4199	<0.0001	<0.0233
Temporal lobe	Temporal Pole (L)	SA	education	0.44147	-2.36463	3.24757	0.758	0.85735
Temporal lobe	Temporal Pole (L)	SA	BAD_age	0.0020621	-0.0206622	0.0247865	0.859	0.930916
Temporal lobe	Temporal Pole (L)	SA	BAD_sex	0.19742	-0.11545	0.510291	0.216	0.547043
Temporal lobe	Temporal Pole (L)	SA	BAD_APOE	0.0860292	-0.216661	0.388719	0.577	0.685923
Temporal lobe	Temporal Pole (L)	SA	BAD_education	-0.0747537	-0.137603	-0.0119041	0.0002	0.0233
Temporal lobe	Temporal Pole (L)	TA	BAD	-0.0031933	-0.0054003	-0.0009862	0.005	0.029125
Temporal lobe	Temporal Pole (L)	TA	age	-0.0198822	-0.0265353	-0.0132291	<0.0001	<0.0233
Temporal lobe	Temporal Pole (L)	TA	sex	-0.0076229	-0.117349	0.102103	0.892	0.911561
Temporal lobe	Temporal Pole (L)	TA	APOE	-0.0058519	-0.116792	0.105089	0.918	0.981165
Temporal lobe	Temporal Pole (L)	TA	PCD	-0.201885	-0.411331	0.0075607	0.059	0.509148
Temporal lobe	Temporal Pole (L)	TA	MFS	0.219948	0.127347	0.312549	<0.0001	<0.0233
Temporal lobe	Temporal Pole (L)	TA	education	-0.0209411	-0.0387938	-0.0030884	0.022	0.366143
Temporal lobe	Temporal Pole (L)	TA	BAD_age	-7.66e-06	-0.0001667	0.0001514	0.925	0.957889
Temporal lobe	Temporal Pole (L)	TA	BAD_sex	0.001818	0.0002133	0.0034227	0.026	0.16373
Temporal lobe	Temporal Pole (L)	TA	BAD_APOE	-0.001322	-0.0028945	0.0002506	0.099	0.233
Temporal lobe	Temporal Pole (L)	TA	BAD_education	-1.07e-05	-0.0004119	0.0003905	0.958	1.01461
Temporal lobe	Temporal Pole (R)	CV	BAD	-3.1587	-5.47307	-0.844324	0.007	0.0354565
Temporal lobe	Temporal Pole (R)	CV	age	-9.51728	-15.1826	-3.85201	0.001	0.00253261
Temporal lobe	Temporal Pole (R)	CV	sex	109.699	16.5588	202.84	0.021	0.0294759
Temporal lobe	Temporal Pole (R)	CV	APOE	37.9809	-56.3351	132.297	0.43	0.814553
Temporal lobe	Temporal Pole (R)	CV	PCD	76.2787	-104.224	256.782	0.408	0.841274
Temporal lobe	Temporal Pole (R)	CV	MFS	202.696	119.859	285.533	<0.0001	<0.0233
Temporal lobe	Temporal Pole (R)	CV	education	-12.3044	-27.3859	2.7771	0.11	0.441897
Temporal lobe	Temporal Pole (R)	CV	BAD_age	-0.0668142	-0.225714	0.092085	0.41	0.723712
Temporal lobe	Temporal Pole (R)	CV	BAD_sex	1.61514	-0.0699807	3.30027	0.06	0.263774
Temporal lobe	Temporal Pole (R)	CV	BAD_APOE	-1.0493	-2.70737	0.608762	0.215	0.376654
Temporal lobe	Temporal Pole (R)	CV	BAD_education	-0.334887	-0.748386	0.078612	0.112	0.869867
Temporal lobe	Temporal Pole (R)	SA	BAD	-0.222578	-0.615186	0.17003	0.267	0.381663
Temporal lobe	Temporal Pole (R)	SA	age	0.415015	-0.549432	1.37946	0.399	0.446957
Temporal lobe	Temporal Pole (R)	SA	sex	39.6326	23.1903	56.0749	<0.0001	<0.0233
Temporal lobe	Temporal Pole (R)	SA	APOE	3.21408	-13.4782	19.9063	0.706	0.945391
Temporal lobe	Temporal Pole (R)	SA	PCD	10.275	-22.2608	42.8108	0.536	0.810961
Temporal lobe	Temporal Pole (R)	SA	MFS	30.4592	15.1683	45.75	<0.0001	<0.0233
Temporal lobe	Temporal Pole (R)	SA	education	-0.223644	-2.75564	2.30835	0.863	0.944033
Temporal lobe	Temporal Pole (R)	SA	BAD_age	-0.0059608	-0.0319525	0.0200309	0.653	0.87442
Temporal lobe	Temporal Pole (R)	SA	BAD_sex	0.207517	-0.097089	0.512122	0.182	0.487425
Temporal lobe	Temporal Pole (R)	SA	BAD_APOE	-0.132676	-0.425552	0.1602	0.375	0.510965
Temporal lobe	Temporal Pole (R)	SA	BAD_education	-5.93e-06	-0.0808354	0.0808235	1	1
Temporal lobe	Temporal Pole (R)	TA	BAD	-0.0041972	-0.007002	-0.0013925	0.003	0.0303913
Temporal lobe	Temporal Pole (R)	TA	age	-0.0199584	-0.0269662	-0.0129507	<0.0001	<0.0233
Temporal lobe	Temporal Pole (R)	TA	sex	0.0450639	-0.0777598	0.167888	0.472	0.531285
Temporal lobe	Temporal Pole (R)	TA	APOE	0.0284203	-0.096089	0.15293	0.655	0.919367
Temporal lobe	Temporal Pole (R)	TA	PCD	0.0442881	-0.192683	0.281259	0.714	0.909082
Temporal lobe	Temporal Pole (R)	TA	MFS	0.0387189	-0.0698384	0.147276	0.485	0.525605
Temporal lobe	Temporal Pole (R)	TA	education	-0.0177095	-0.0363739	0.000955	0.063	0.366975
Temporal lobe	Temporal Pole (R)	TA	BAD_age	-3.3e-05	-0.0001869	0.000121	0.675	0.878631
Temporal lobe	Temporal Pole (R)	TA	BAD_sex	0.0021406	0.0001594	0.0041218	0.034	0.19805
Temporal lobe	Temporal Pole (R)	TA	BAD_APOE	-0.0005581	-0.0025075	0.0013913	0.575	0.687051
Temporal lobe	Temporal Pole (R)	TA	BAD_education	-0.0003454	-0.0008396	0.0001488	0.171	0.781235
Temporal lobe	Transverse Temporal (L)	CV	BAD	-3.66389	-7.13987	-0.187909	0.039	0.0946563
Temporal lobe	Transverse Temporal (L)	CV	age	-6.31961	-9.3041	-3.33512	<0.0001	<0.0233
Temporal lobe	Transverse Temporal (L)	CV	sex	65.8204	20.8181	110.823	0.004	0.0060129
Temporal lobe	Transverse Temporal (L)	CV	APOE	39.9172	-5.46427	85.2986	0.085	0.450114
Temporal lobe	Transverse Temporal (L)	CV	PCD	-42.0655	-127.476	43.3451	0.334	0.77822
Temporal lobe	Transverse Temporal (L)	CV	MFS	50.3087	14.0747	86.5426	0.007	0.00901105
Temporal lobe	Transverse Temporal (L)	CV	education	-1.11547	-8.89229	6.66135	0.779	0.876845
Temporal lobe	Transverse Temporal (L)	CV	BAD_age	0.0429597	-0.0013893	0.0873087	0.058	0.307136
Temporal lobe	Transverse Temporal (L)	CV	BAD_sex	0.501052	-0.126794	1.1289	0.118	0.398464
Temporal lobe	Transverse Temporal (L)	CV	BAD_APOE	-0.0520748	-0.662448	0.558299	0.867	0.909959
Temporal lobe	Transverse Temporal (L)	CV	BAD_education	-0.0298579	-0.194949	0.135234	0.723	1.00273
Temporal lobe	Transverse Temporal (L)	SA	BAD	-1.24974	-2.40355	-0.0959169	0.034	0.0861087
Temporal lobe	Transverse Temporal (L)	SA	age	-0.333184	-1.46684	0.800471	0.565	0.603876
Temporal lobe	Transverse Temporal (L)	SA	sex	45.7088	28.4463	62.9714	<0.0001	<0.0233
Temporal lobe	Transverse Temporal (L)	SA	APOE	14.9075	-2.48062	32.2956	0.093	0.481533
Temporal lobe	Transverse Temporal (L)	SA	PCD	16.3717	-16.114	48.8576	0.323	0.827022
Temporal lobe	Transverse Temporal (L)	SA	MFS	-10.6818	-23.6396	2.27599	0.106	0.126656
Temporal lobe	Transverse Temporal (L)	SA	education	0.716955	-2.29836	3.73227	0.641	0.858351
Temporal lobe	Transverse Temporal (L)	SA	BAD_age	0.0107187	-0.004017	0.0254545	0.154	0.5126
Temporal lobe	Transverse Temporal (L)	SA	BAD_sex	-0.086845	-0.295852	0.122162	0.415	0.786138
Temporal lobe	Transverse Temporal (L)	SA	BAD_APOE	0.0482327	-0.154883	0.251349	0.642	0.729688
Temporal lobe	Transverse Temporal (L)	SA	BAD_education	-0.0067023	-0.0523048	0.0389002	0.773	0.995077
Temporal lobe	Transverse Temporal (L)	TA	BAD	-0.002345	-0.0072835	0.0025934	0.352	0.474081
Temporal lobe	Transverse Temporal (L)	TA	age	-0.0109742	-0.0149313	-0.007017	<0.0001	<0.0233
Temporal lobe	Transverse Temporal (L)	TA	sex	-0.0557288	-0.114861	0.003403	0.065	0.0841389
Temporal lobe	Transverse Temporal (L)	TA	APOE	0.0147792	-0.0449727	0.0745311	0.628	0.914525
Temporal lobe	Transverse Temporal (L)	TA	PCD	-0.101499	-0.213792	0.0107948	0.076	0.571226
Temporal lobe	Transverse Temporal (L)	TA	MFS	0.140899	0.0894694	0.192329	<0.0001	<0.0233
Temporal lobe	Transverse Temporal (L)	TA	education	-0.0049584	-0.0144983	0.0045816	0.308	0.593091
Temporal lobe	Transverse Temporal (L)	TA	BAD_age	2.67e-05	-3.58e-05	8.92e-05	0.402	0.726093
Temporal lobe	Transverse Temporal (L)	TA	BAD_sex	0.0018056	0.0009916	0.0026197	<0.0001	<0.0236
Temporal lobe	Transverse Temporal (L)	TA	BAD_APOE	-0.0004658	-0.0012223	0.0002906	0.227	0.377793
Temporal lobe	Transverse Temporal (L)	TA	BAD_education	-1.84e-05	-0.0002373	0.0002005	0.869	1.01239
Temporal lobe	Transverse Temporal (R)	CV	BAD	-0.744543	-3.41399	1.9249	0.585	0.688409
Temporal lobe	Transverse Temporal (R)	CV	age	-4.86343	-7.10788	-2.61897	<0.0001	<0.0233
Temporal lobe	Transverse Temporal (R)	CV	sex	71.0368	37.2594	104.814	<0.0001	<0.0233
Temporal lobe	Transverse Temporal (R)	CV	APOE	13.2496	-20.8195	47.3187	0.446	0.805566
Temporal lobe	Transverse Temporal (R)	CV	PCD	-36.4797	-100.694	27.7343	0.266	0.746723
Temporal lobe	Transverse Temporal (R)	CV	MFS	77.33	49.8165	104.844	<0.0001	<0.0233
Temporal lobe	Transverse Temporal (R)	CV	education	1.98655	-3.83393	7.80702	0.504	0.777695
Temporal lobe	Transverse Temporal (R)	CV	BAD_age	0.0043366	-0.0297128	0.038386	0.803	0.926233
Temporal lobe	Transverse Temporal (R)	CV	BAD_sex	0.311652	-0.168334	0.791637	0.203	0.525544
Temporal lobe	Transverse Temporal (R)	CV	BAD_APOE	-0.0370811	-0.502485	0.428322	0.876	0.907147
Temporal lobe	Transverse Temporal (R)	CV	BAD_education	-0.0192568	-0.125756	0.0872426	0.723	0.996799
Temporal lobe	Transverse Temporal (R)	SA	BAD	-0.578348	-1.5105	0.353803	0.224	0.338909
Temporal lobe	Transverse Temporal (R)	SA	age	-0.375756	-1.22836	0.476853	0.388	0.436734
Temporal lobe	Transverse Temporal (R)	SA	sex	36.7468	23.8147	49.679	<0.0001	<0.0233
Temporal lobe	Transverse Temporal (R)	SA	APOE	-1.08953	-14.1313	11.9522	0.87	0.993676
Temporal lobe	Transverse Temporal (R)	SA	PCD	2.51472	-21.9311	26.9606	0.84	0.927583
Temporal lobe	Transverse Temporal (R)	SA	MFS	6.63443	-3.55758	16.8264	0.202	0.231852
Temporal lobe	Transverse Temporal (R)	SA	education	1.77778	-0.438668	3.99423	0.116	0.443082
Temporal lobe	Transverse Temporal (R)	SA	BAD_age	0.0061306	-0.0057261	0.0179873	0.311	0.603858
Temporal lobe	Transverse Temporal (R)	SA	BAD_sex	-0.0193411	-0.187531	0.148848	0.822	0.982185
Temporal lobe	Transverse Temporal (R)	SA	BAD_APOE	-0.121093	-0.285265	0.0430795	0.148	0.284992
Temporal lobe	Transverse Temporal (R)	SA	BAD_education	-0.0316736	-0.0612089	-0.0021383	0.00036	0.02796
Temporal lobe	Transverse Temporal (R)	TA	BAD	-0.0016437	-0.0026495	-0.000638	0.001	0.0179231
Temporal lobe	Transverse Temporal (R)	TA	age	-0.0079751	-0.0119462	-0.0040039	<0.0001	<0.0233
Temporal lobe	Transverse Temporal (R)	TA	sex	-0.0239074	-0.0886932	0.0408784	0.47	0.531602
Temporal lobe	Transverse Temporal (R)	TA	APOE	0.0404042	-0.025044	0.105852	0.226	0.658225
Temporal lobe	Transverse Temporal (R)	TA	PCD	-0.0192549	-0.142177	0.103667	0.759	0.893167
Temporal lobe	Transverse Temporal (R)	TA	MFS	0.146485	0.0906417	0.202328	<0.0001	<0.0233
Temporal lobe	Transverse Temporal (R)	TA	education	-0.0054216	-0.0159421	0.0050989	0.312	0.595869
Temporal lobe	Transverse Temporal (R)	TA	BAD_age	-3.49e-05	-0.0001022	3.25e-05	0.31	0.61735
Temporal lobe	Transverse Temporal (R)	TA	BAD_sex	0.0011507	0.0002893	0.0020121	0.009	0.0723103
Temporal lobe	Transverse Temporal (R)	TA	BAD_APOE	0.0002644	-0.0005444	0.0010732	0.522	0.646947
Temporal lobe	Transverse Temporal (R)	TA	BAD_education	5.96e-05	-0.0001286	0.0002479	0.535	1.01346
Temporal lobe	Inferior Temporal (L)	CV	BAD	17.773	-26.7938	62.3397	0.434	0.552579
Temporal lobe	Inferior Temporal (L)	CV	age	-40.7589	-65.8101	-15.7076	0.001	0.00250538
Temporal lobe	Inferior Temporal (L)	CV	sex	869.132	494.489	1243.78	<0.0001	<0.0233
Temporal lobe	Inferior Temporal (L)	CV	APOE	-411.333	-792.403	-30.2631	0.034	0.255548
Temporal lobe	Inferior Temporal (L)	CV	PCD	-72.5965	-815.345	670.152	0.848	0.918995
Temporal lobe	Inferior Temporal (L)	CV	MFS	5151.79	4801.58	5502	<0.0001	<0.0233
Temporal lobe	Inferior Temporal (L)	CV	education	-17.1376	-71.3568	37.0817	0.536	0.795465
Temporal lobe	Inferior Temporal (L)	CV	BAD_age	-0.203948	-0.765283	0.357388	0.476	0.754476
Temporal lobe	Inferior Temporal (L)	CV	BAD_sex	2.23382	-5.89199	10.3596	0.59	0.898497
Temporal lobe	Inferior Temporal (L)	CV	BAD_APOE	-8.2188	-16.3088	-0.12879	0.046	0.155333
Temporal lobe	Inferior Temporal (L)	CV	BAD_education	-1.57144	-3.53403	0.391158	0.117	0.851906
Temporal lobe	Inferior Temporal (L)	SA	BAD	13.8587	-6.71785	34.4352	0.187	0.304692
Temporal lobe	Inferior Temporal (L)	SA	age	-14.8442	-25.4881	-4.20038	0.006	0.0110079
Temporal lobe	Inferior Temporal (L)	SA	sex	192.626	33.4158	351.836	0.018	0.0254182
Temporal lobe	Inferior Temporal (L)	SA	APOE	-233.996	-396.189	-71.8037	0.005	0.0613158
Temporal lobe	Inferior Temporal (L)	SA	PCD	119.307	-199.438	438.052	0.463	0.793228
Temporal lobe	Inferior Temporal (L)	SA	MFS	2615.68	2464.93	2766.43	<0.0001	<0.0233
Temporal lobe	Inferior Temporal (L)	SA	education	-15.8143	-37.6475	6.01883	0.156	0.491189
Temporal lobe	Inferior Temporal (L)	SA	BAD_age	-0.155908	-0.414558	0.102741	0.237	0.557788
Temporal lobe	Inferior Temporal (L)	SA	BAD_sex	-0.103886	-3.86859	3.66082	0.957	0.991027
Temporal lobe	Inferior Temporal (L)	SA	BAD_APOE	-4.29975	-8.05875	-0.54074	0.025	0.109906
Temporal lobe	Inferior Temporal (L)	SA	BAD_education	-0.741472	-1.68321	0.200262	0.123	0.818829
Temporal lobe	Inferior Temporal (L)	TA	BAD	0.0120038	-0.0006913	0.0246988	0.064	0.029125
Temporal lobe	Inferior Temporal (L)	TA	age	-0.0114445	-0.0175338	-0.0053552	<0.0001	<0.0233
Temporal lobe	Inferior Temporal (L)	TA	sex	0.0259851	-0.0642774	0.116248	0.573	0.632744
Temporal lobe	Inferior Temporal (L)	TA	APOE	-0.135978	-0.228024	-0.0439313	0.004	0.0621333
Temporal lobe	Inferior Temporal (L)	TA	PCD	0.104483	-0.079442	0.288408	0.266	0.737833
Temporal lobe	Inferior Temporal (L)	TA	MFS	1.59405	1.50759	1.68052	<0.0001	<0.0233
Temporal lobe	Inferior Temporal (L)	TA	education	-0.0163146	-0.0290875	-0.0035417	0.012	0.254182
Temporal lobe	Inferior Temporal (L)	TA	BAD_age	-0.0001596	-0.0003197	5.92e-07	0.051	0.312711
Temporal lobe	Inferior Temporal (L)	TA	BAD_sex	0.0004368	-0.0018665	0.0027401	0.71	0.945314
Temporal lobe	Inferior Temporal (L)	TA	BAD_APOE	-0.0024234	-0.0047129	-0.000134	0.038	0.136215
Temporal lobe	Inferior Temporal (L)	TA	BAD_education	-0.0004792	-0.0010029	4.45e-05	0.073	0.895211
Temporal lobe	Inferior Temporal (R)	CV	BAD	-9.04152	-15.6139	-2.4691	0.007	0.0362444
Temporal lobe	Inferior Temporal (R)	CV	age	-51.0302	-73.1741	-28.8863	<0.0001	<0.0233
Temporal lobe	Inferior Temporal (R)	CV	sex	1383.8	1020.77	1746.84	<0.0001	<0.0233
Temporal lobe	Inferior Temporal (R)	CV	APOE	-4.08099	-370.039	361.877	0.983	0.995822
Temporal lobe	Inferior Temporal (R)	CV	PCD	-834.036	-1513.52	-154.549	0.016	0.414222
Temporal lobe	Inferior Temporal (R)	CV	MFS	479.974	217.774	742.175	<0.0001	<0.0233
Temporal lobe	Inferior Temporal (R)	CV	education	-16.3057	-77.8699	45.2586	0.604	0.842707
Temporal lobe	Inferior Temporal (R)	CV	BAD_age	-0.237811	-0.774556	0.298934	0.385	0.70082
Temporal lobe	Inferior Temporal (R)	CV	BAD_sex	2.98362	-1.48872	7.45597	0.191	0.505716
Temporal lobe	Inferior Temporal (R)	CV	BAD_APOE	-2.78822	-7.23962	1.66318	0.22	0.376912
Temporal lobe	Inferior Temporal (R)	CV	BAD_education	0.741461	-0.917409	2.40033	0.381	0.964924
Temporal lobe	Inferior Temporal (R)	SA	BAD	-2.37773	-4.13194	-0.623514	0.008	0.0380408
Temporal lobe	Inferior Temporal (R)	SA	age	-6.44086	-13.0162	0.134476	0.055	0.0767365
Temporal lobe	Inferior Temporal (R)	SA	sex	441.729	340.058	543.4	<0.0001	<0.0233
Temporal lobe	Inferior Temporal (R)	SA	APOE	15.3212	-87.0787	117.721	0.769	0.963317
Temporal lobe	Inferior Temporal (R)	SA	PCD	-158.113	-349.272	33.0452	0.105	0.596707
Temporal lobe	Inferior Temporal (R)	SA	MFS	-75.0457	-150.16	0.0688109	0.05	0.0609948
Temporal lobe	Inferior Temporal (R)	SA	education	9.37103	-8.56053	27.3026	0.306	0.599143
Temporal lobe	Inferior Temporal (R)	SA	BAD_age	-0.124939	-0.269064	0.019186	0.089	0.391264
Temporal lobe	Inferior Temporal (R)	SA	BAD_sex	-0.298943	-1.5775	0.979614	0.647	0.936342
Temporal lobe	Inferior Temporal (R)	SA	BAD_APOE	0.901568	-0.349827	2.15296	0.158	0.299301
Temporal lobe	Inferior Temporal (R)	SA	BAD_education	0.382052	-0.0668539	0.830958	0.095	1.00614
Temporal lobe	Inferior Temporal (R)	TA	BAD	-0.0016624	-0.003037	-0.0002879	0.018	0.0303913
Temporal lobe	Inferior Temporal (R)	TA	age	-0.0100675	-0.0132102	-0.0069248	<0.0001	<0.0233
Temporal lobe	Inferior Temporal (R)	TA	sex	0.0120947	-0.0484159	0.0726054	0.695	0.746244
Temporal lobe	Inferior Temporal (R)	TA	APOE	-0.0043528	-0.0657908	0.0570852	0.89	0.982796
Temporal lobe	Inferior Temporal (R)	TA	PCD	-0.0611754	-0.177179	0.0548278	0.301	0.796966
Temporal lobe	Inferior Temporal (R)	TA	MFS	0.0846929	0.0320336	0.137352	0.002	0.00264773
Temporal lobe	Inferior Temporal (R)	TA	education	-0.0071316	-0.0155188	0.0012556	0.096	0.0609948
Temporal lobe	Inferior Temporal (R)	TA	BAD_age	2.36e-06	-7.38e-05	7.85e-05	0.952	0.972877
Temporal lobe	Inferior Temporal (R)	TA	BAD_sex	0.0015963	0.0006809	0.0025117	0.001	0.0166429
Temporal lobe	Inferior Temporal (R)	TA	BAD_APOE	-0.0009864	-0.0018943	-7.86e-05	0.033	0.12815
Temporal lobe	Inferior Temporal (R)	TA	BAD_education	-4.15e-05	-0.0002217	0.0001386	0.652	1.01957
Occipital lobe	Fusiform Gyrus (L)	CV	BAD	-14.1561	-36.0171	7.7049	0.204	0.31688
Occipital lobe	Fusiform Gyrus (L)	CV	age	-43.9888	-63.5235	-24.4541	<0.0001	<0.0233
Occipital lobe	Fusiform Gyrus (L)	CV	sex	1229.18	931.17	1527.19	<0.0001	<0.0233
Occipital lobe	Fusiform Gyrus (L)	CV	APOE	-195.624	-496.415	105.166	0.202	0.636027
Occipital lobe	Fusiform Gyrus (L)	CV	PCD	-462.578	-1025.8	100.644	0.107	0.579791
Occipital lobe	Fusiform Gyrus (L)	CV	MFS	652.38	415.85	888.909	<0.0001	<0.0233
Occipital lobe	Fusiform Gyrus (L)	CV	education	-35.8344	-85.836	14.1671	0.16	0.497067
Occipital lobe	Fusiform Gyrus (L)	CV	BAD_age	0.140966	-0.135815	0.417746	0.318	0.612347
Occipital lobe	Fusiform Gyrus (L)	CV	BAD_sex	3.67931	-0.326389	7.685	0.072	0.289241
Occipital lobe	Fusiform Gyrus (L)	CV	BAD_APOE	-5.11951	-9.08043	-1.15859	0.011	0.0776667
Occipital lobe	Fusiform Gyrus (L)	CV	BAD_education	0.116987	-1.04915	1.28312	0.844	1.01892
Occipital lobe	Fusiform Gyrus (L)	SA	BAD	-3.08035	-4.71226	-1.44843	<0.0001	<0.0233
Occipital lobe	Fusiform Gyrus (L)	SA	age	-9.65536	-15.5323	-3.77843	0.001	0.00247872
Occipital lobe	Fusiform Gyrus (L)	SA	sex	442.196	347.11	537.281	<0.0001	<0.0233
Occipital lobe	Fusiform Gyrus (L)	SA	APOE	-20.578	-116.502	75.346	0.674	0.940371
Occipital lobe	Fusiform Gyrus (L)	SA	PCD	47.2469	-131.838	226.332	0.605	0.849187
Occipital lobe	Fusiform Gyrus (L)	SA	MFS	-87.0847	-160.304	-13.8651	0.02	0.0249198
Occipital lobe	Fusiform Gyrus (L)	SA	education	9.3935	-6.62398	25.411	0.25	0.554762
Occipital lobe	Fusiform Gyrus (L)	SA	BAD_age	0.0058959	-0.122238	0.134029	0.928	0.956743
Occipital lobe	Fusiform Gyrus (L)	SA	BAD_sex	-0.0967236	-1.26614	1.0727	0.871	0.98516
Occipital lobe	Fusiform Gyrus (L)	SA	BAD_APOE	0.635688	-0.512737	1.78411	0.278	0.428967
Occipital lobe	Fusiform Gyrus (L)	SA	BAD_education	-0.0659085	-0.243689	0.111872	0.467	0.980279
Occipital lobe	Fusiform Gyrus (L)	TA	BAD	-0.0001932	-0.0013975	0.001011	0.753	0.816042
Occipital lobe	Fusiform Gyrus (L)	TA	age	-0.0082432	-0.0113047	-0.0051818	<0.0001	<0.0233
Occipital lobe	Fusiform Gyrus (L)	TA	sex	0.0143253	-0.0415835	0.0702341	0.616	0.670692
Occipital lobe	Fusiform Gyrus (L)	TA	APOE	-0.0325704	-0.0892711	0.0241304	0.26	0.72119
Occipital lobe	Fusiform Gyrus (L)	TA	PCD	-0.137038	-0.244208	-0.0298684	0.012	0.466
Occipital lobe	Fusiform Gyrus (L)	TA	MFS	0.173571	0.125065	0.222078	<0.0001	<0.0233
Occipital lobe	Fusiform Gyrus (L)	TA	education	-0.0093536	-0.0175278	-0.0011794	0.025	0.342647
Occipital lobe	Fusiform Gyrus (L)	TA	BAD_age	-4.4e-05	-0.0001181	3e-05	0.244	0.551961
Occipital lobe	Fusiform Gyrus (L)	TA	BAD_sex	0.0019005	0.0010725	0.0027284	<0.0001	<0.0237
Occipital lobe	Fusiform Gyrus (L)	TA	BAD_APOE	-0.0016406	-0.002457	-0.0008243	<0.0001	<0.0237
Occipital lobe	Fusiform Gyrus (L)	TA	BAD_education	6.8e-05	-0.0001876	0.0003236	0.602	0.994794
Occipital lobe	Fusiform Gyrus (R)	CV	BAD	-8.21883	-13.9098	-2.52783	0.005	0.0284146
Occipital lobe	Fusiform Gyrus (R)	CV	age	-35.1828	-53.2977	-17.0679	<0.0001	<0.0233
Occipital lobe	Fusiform Gyrus (R)	CV	sex	1288.32	990.192	1586.45	<0.0001	<0.0233
Occipital lobe	Fusiform Gyrus (R)	CV	APOE	-24.519	-325.401	276.363	0.873	0.982652
Occipital lobe	Fusiform Gyrus (R)	CV	PCD	-218.935	-780.399	342.529	0.445	0.80376
Occipital lobe	Fusiform Gyrus (R)	CV	MFS	714.43	483.828	945.031	<0.0001	<0.0233
Occipital lobe	Fusiform Gyrus (R)	CV	education	-45.6344	-95.2207	3.95184	0.071	0.367622
Occipital lobe	Fusiform Gyrus (R)	CV	BAD_age	0.0388499	-0.279226	0.356926	0.811	0.921771
Occipital lobe	Fusiform Gyrus (R)	CV	BAD_sex	2.86546	-1.07931	6.81023	0.155	0.457152
Occipital lobe	Fusiform Gyrus (R)	CV	BAD_APOE	-3.14066	-7.05333	0.77201	0.116	0.254981
Occipital lobe	Fusiform Gyrus (R)	CV	BAD_education	-0.12991	-1.0428	0.782985	0.78	0.998571
Occipital lobe	Fusiform Gyrus (R)	SA	BAD	-2.44523	-4.03844	-0.852012	0.003	0.029125
Occipital lobe	Fusiform Gyrus (R)	SA	age	-2.94531	-8.58196	2.69134	0.306	0.3495
Occipital lobe	Fusiform Gyrus (R)	SA	sex	436.523	348.558	524.489	<0.0001	<0.0233
Occipital lobe	Fusiform Gyrus (R)	SA	APOE	42.3691	-46.3362	131.075	0.349	0.781894
Occipital lobe	Fusiform Gyrus (R)	SA	PCD	-32.885	-199.432	133.662	0.699	0.904817
Occipital lobe	Fusiform Gyrus (R)	SA	MFS	-5.81653	-75.54	63.9069	0.87	0.889079
Occipital lobe	Fusiform Gyrus (R)	SA	education	-2.69937	-17.9184	12.5196	0.728	0.856687
Occipital lobe	Fusiform Gyrus (R)	SA	BAD_age	-0.0285552	-0.122363	0.0652524	0.551	0.79741
Occipital lobe	Fusiform Gyrus (R)	SA	BAD_sex	-0.105158	-1.29531	1.085	0.863	0.990537
Occipital lobe	Fusiform Gyrus (R)	SA	BAD_APOE	0.63095	-0.52877	1.79067	0.286	0.435542
Occipital lobe	Fusiform Gyrus (R)	SA	BAD_education	0.16969	-0.0631701	0.402551	0.153	0.829047
Occipital lobe	Fusiform Gyrus (R)	TA	BAD	-0.0015503	-0.0028565	-0.0002441	0.02	0.0656338
Occipital lobe	Fusiform Gyrus (R)	TA	age	-0.0102818	-0.013432	-0.0071316	<0.0001	<0.0233
Occipital lobe	Fusiform Gyrus (R)	TA	sex	0.0233197	-0.0368259	0.0834653	0.447	0.513059
Occipital lobe	Fusiform Gyrus (R)	TA	APOE	-0.0318939	-0.0929536	0.0291658	0.306	0.735031
Occipital lobe	Fusiform Gyrus (R)	TA	PCD	-0.019328	-0.134633	0.0959773	0.743	0.89699
Occipital lobe	Fusiform Gyrus (R)	TA	MFS	0.168815	0.116512	0.221118	<0.0001	<0.0233
Occipital lobe	Fusiform Gyrus (R)	TA	education	-0.0078084	-0.016205	0.0005882	0.068	0.386439
Occipital lobe	Fusiform Gyrus (R)	TA	BAD_age	-7.62e-06	-8.79e-05	7.27e-05	0.852	0.936396
Occipital lobe	Fusiform Gyrus (R)	TA	BAD_sex	0.0014866	0.0006079	0.0023653	0.001	0.0155333
Occipital lobe	Fusiform Gyrus (R)	TA	BAD_APOE	-0.0013552	-0.0022231	-0.0004874	0.002	0.0233
Occipital lobe	Fusiform Gyrus (R)	TA	BAD_education	-6.22e-05	-0.0002374	0.0001131	0.487	0.99536
Occipital lobe	Lingual Gyrus (L)	CV	BAD	14.3487	-9.66178	38.3591	0.241	0.355399
Occipital lobe	Lingual Gyrus (L)	CV	age	-31.9158	-46.2596	-17.572	<0.0001	<0.0233
Occipital lobe	Lingual Gyrus (L)	CV	sex	532.407	318.681	746.132	<0.0001	<0.0233
Occipital lobe	Lingual Gyrus (L)	CV	APOE	-358.684	-575.519	-141.85	0.001	0.0466
Occipital lobe	Lingual Gyrus (L)	CV	PCD	46.187	-373.74	466.114	0.829	0.928639
Occipital lobe	Lingual Gyrus (L)	CV	MFS	2443.55	2247.6	2639.5	<0.0001	<0.0233
Occipital lobe	Lingual Gyrus (L)	CV	education	-21.6832	-55.517	12.1505	0.209	0.5126
Occipital lobe	Lingual Gyrus (L)	CV	BAD_age	-0.183454	-0.487694	0.120785	0.237	0.55221
Occipital lobe	Lingual Gyrus (L)	CV	BAD_sex	0.0098406	-4.38489	4.40457	0.996	0.996
Occipital lobe	Lingual Gyrus (L)	CV	BAD_APOE	-3.91502	-8.26661	0.436576	0.078	0.211326
Occipital lobe	Lingual Gyrus (L)	CV	BAD_education	-0.851933	-2.03635	0.332482	0.159	0.841977
Occipital lobe	Lingual Gyrus (L)	SA	BAD	0.677951	-4.65972	6.01563	0.803	0.862207
Occipital lobe	Lingual Gyrus (L)	SA	age	-10.9942	-19.1039	-2.88446	0.008	0.0138074
Occipital lobe	Lingual Gyrus (L)	SA	sex	166.573	15.9221	317.223	0.03	0.0411176
Occipital lobe	Lingual Gyrus (L)	SA	APOE	-236.912	-390.32	-83.5041	0.002	0.0466
Occipital lobe	Lingual Gyrus (L)	SA	PCD	173.69	-129.296	476.675	0.261	0.750778
Occipital lobe	Lingual Gyrus (L)	SA	MFS	2546.48	2403.38	2689.57	<0.0001	<0.0233
Occipital lobe	Lingual Gyrus (L)	SA	education	-23.6417	-44.9074	-2.37608	0.029	0.321762
Occipital lobe	Lingual Gyrus (L)	SA	BAD_age	-0.0965219	-0.405575	0.212531	0.54	0.817013
Occipital lobe	Lingual Gyrus (L)	SA	BAD_sex	-0.5515	-4.25632	3.15332	0.77	0.96457
Occipital lobe	Lingual Gyrus (L)	SA	BAD_APOE	-3.25395	-6.9252	0.417301	0.082	0.209956
Occipital lobe	Lingual Gyrus (L)	SA	BAD_education	-0.725983	-1.6827	0.230738	0.137	0.840026
Occipital lobe	Lingual Gyrus (L)	TA	BAD	0.0068627	-0.0023145	0.01604	0.143	0.248649
Occipital lobe	Lingual Gyrus (L)	TA	age	-0.0077709	-0.0122383	-0.0033035	0.001	0.00245263
Occipital lobe	Lingual Gyrus (L)	TA	sex	0.0109699	-0.0555024	0.0774422	0.746	0.793689
Occipital lobe	Lingual Gyrus (L)	TA	APOE	-0.136422	-0.204204	-0.0686397	<0.0001	<0.0233
Occipital lobe	Lingual Gyrus (L)	TA	PCD	0.0793247	-0.0554273	0.214077	0.249	0.743808
Occipital lobe	Lingual Gyrus (L)	TA	MFS	1.10671	1.04317	1.17025	<0.0001	<0.0233
Occipital lobe	Lingual Gyrus (L)	TA	education	-0.0094015	-0.0185307	-0.0002724	0.044	0.394308
Occipital lobe	Lingual Gyrus (L)	TA	BAD_age	-8.37e-05	-0.0001992	3.18e-05	0.156	0.511944
Occipital lobe	Lingual Gyrus (L)	TA	BAD_sex	4.71e-05	-0.0016233	0.0017176	0.956	0.994411
Occipital lobe	Lingual Gyrus (L)	TA	BAD_APOE	-0.0022619	-0.0039268	-0.0005969	0.008	0.0665714
Occipital lobe	Lingual Gyrus (L)	TA	BAD_education	-0.000322	-0.0007525	0.0001084	0.143	0.854333
Occipital lobe	Lingual Gyrus (R)	CV	BAD	-4.83155	-8.02864	-1.63445	0.003	0.02796
Occipital lobe	Lingual Gyrus (R)	CV	age	-21.3615	-34.5162	-8.20674	0.001	<0.0233
Occipital lobe	Lingual Gyrus (R)	CV	sex	730.068	515.812	944.324	<0.0001	<0.0233
Occipital lobe	Lingual Gyrus (R)	CV	APOE	-176.416	-392.478	39.6465	0.11	0.0466
Occipital lobe	Lingual Gyrus (R)	CV	PCD	63.117	-338.516	464.75	0.758	0.928639
Occipital lobe	Lingual Gyrus (R)	CV	MFS	489.371	331.858	646.885	<0.0001	<0.0233
Occipital lobe	Lingual Gyrus (R)	CV	education	-9.184	-45.1853	26.8173	0.617	0.5126
Occipital lobe	Lingual Gyrus (R)	CV	BAD_age	-0.145067	-0.361759	0.0716248	0.189	0.55221
Occipital lobe	Lingual Gyrus (R)	CV	BAD_sex	1.60395	-0.697931	3.90583	0.172	0.996
Occipital lobe	Lingual Gyrus (R)	CV	BAD_APOE	-1.19399	-3.43862	1.05064	0.297	0.211326
Occipital lobe	Lingual Gyrus (R)	CV	BAD_education	-0.249695	-0.738638	0.239248	0.317	0.841977
Occipital lobe	Lingual Gyrus (R)	SA	BAD	-2.09161	-3.46434	-0.718868	0.003	0.0268846
Occipital lobe	Lingual Gyrus (R)	SA	age	-5.71148	-11.5492	0.126232	0.055	0.0138074
Occipital lobe	Lingual Gyrus (R)	SA	sex	353.369	260.13	446.608	<0.0001	0.0411176
Occipital lobe	Lingual Gyrus (R)	SA	APOE	-7.72239	-101.644	86.1988	0.872	0.0466
Occipital lobe	Lingual Gyrus (R)	SA	PCD	19.8605	-154.498	194.219	0.823	0.750778
Occipital lobe	Lingual Gyrus (R)	SA	MFS	29.2272	-36.5613	95.0157	0.384	<0.0233
Occipital lobe	Lingual Gyrus (R)	SA	education	3.39852	-12.7059	19.5029	0.679	0.321762
Occipital lobe	Lingual Gyrus (R)	SA	BAD_age	-0.0192245	-0.0980033	0.0595543	0.632	0.817013
Occipital lobe	Lingual Gyrus (R)	SA	BAD_sex	-0.125681	-1.10798	0.856623	0.802	0.96457
Occipital lobe	Lingual Gyrus (R)	SA	BAD_APOE	-0.0042396	-0.965045	0.956566	0.993	0.209956
Occipital lobe	Lingual Gyrus (R)	SA	BAD_education	0.0181908	-0.170639	0.207021	0.85	0.840026
Occipital lobe	Lingual Gyrus (R)	TA	BAD	-0.0005375	-0.0012554	0.0001805	0.142	0.248767
Occipital lobe	Lingual Gyrus (R)	TA	age	-0.0046849	-0.0066943	-0.0026756	<0.0001	0.00245263
Occipital lobe	Lingual Gyrus (R)	TA	sex	0.0036154	-0.03007	0.0373008	0.833	0.793689
Occipital lobe	Lingual Gyrus (R)	TA	APOE	-0.0410527	-0.0751601	-0.0069454	0.018	<0.0233
Occipital lobe	Lingual Gyrus (R)	TA	PCD	0.005681	-0.059258	0.0706201	0.864	0.743808
Occipital lobe	Lingual Gyrus (R)	TA	MFS	0.121802	0.0922174	0.151386	<0.0001	<0.0233
Occipital lobe	Lingual Gyrus (R)	TA	education	-0.0053965	-0.0107449	-4.81e-05	0.048	0.394308
Occipital lobe	Lingual Gyrus (R)	TA	BAD_age	-1.26e-05	-6.24e-05	3.72e-05	0.621	0.511944
Occipital lobe	Lingual Gyrus (R)	TA	BAD_sex	0.0006236	9.38e-05	0.0011534	0.021	0.994411
Occipital lobe	Lingual Gyrus (R)	TA	BAD_APOE	-0.0004686	-0.0009851	4.79e-05	0.075	0.0665714
Occipital lobe	Lingual Gyrus (R)	TA	BAD_education	-3.48e-05	-0.0001622	9.27e-05	0.593	0.854333
Occipital lobe	Lateral Occipital (L)	CV	BAD	12.4493	-29.5075	54.4062	0.561	0.673778
Occipital lobe	Lateral Occipital (L)	CV	age	-47.1732	-71.2968	-23.0496	<0.0001	<0.0233
Occipital lobe	Lateral Occipital (L)	CV	sex	1279.16	919.93	1638.39	<0.0001	<0.0233
Occipital lobe	Lateral Occipital (L)	CV	APOE	-509.11	-873.838	-144.382	0.006	0.0665714
Occipital lobe	Lateral Occipital (L)	CV	PCD	-196.597	-905.626	512.431	0.587	0.839086
Occipital lobe	Lateral Occipital (L)	CV	MFS	4999.05	4666.91	5331.18	<0.0001	<0.0233
Occipital lobe	Lateral Occipital (L)	CV	education	-37.3217	-93.4173	18.7739	0.192	0.520186
Occipital lobe	Lateral Occipital (L)	CV	BAD_age	-0.114594	-0.64588	0.416693	0.672	0.87964
Occipital lobe	Lateral Occipital (L)	CV	BAD_sex	0.518318	-7.17652	8.21316	0.895	0.979038
Occipital lobe	Lateral Occipital (L)	CV	BAD_APOE	-7.27328	-14.9038	0.357224	0.062	0.18761
Occipital lobe	Lateral Occipital (L)	CV	BAD_education	-1.15421	-3.39009	1.08168	0.312	0.932
Occipital lobe	Lateral Occipital (L)	SA	BAD	21.0167	-10.4113	52.4447	0.19	0.30531
Occipital lobe	Lateral Occipital (L)	SA	age	-23.1822	-38.8144	-7.54999	0.004	0.00789831
Occipital lobe	Lateral Occipital (L)	SA	sex	375.529	142.731	608.328	0.002	0.00312752
Occipital lobe	Lateral Occipital (L)	SA	APOE	-394.76	-632	-157.52	0.001	0.0388333
Occipital lobe	Lateral Occipital (L)	SA	PCD	138.341	-331.193	607.875	0.564	0.821325
Occipital lobe	Lateral Occipital (L)	SA	MFS	4094.99	3873.39	4316.58	<0.0001	<0.0233
Occipital lobe	Lateral Occipital (L)	SA	education	-36.6523	-69.3109	-3.99371	0.028	0.3262
Occipital lobe	Lateral Occipital (L)	SA	BAD_age	-0.248501	-0.644414	0.147411	0.219	0.54284
Occipital lobe	Lateral Occipital (L)	SA	BAD_sex	0.174745	-5.56935	5.91884	0.952	0.994691
Occipital lobe	Lateral Occipital (L)	SA	BAD_APOE	-5.69827	-11.4233	0.0267931	0.051	0.167366
Occipital lobe	Lateral Occipital (L)	SA	BAD_education	-1.05431	-2.52041	0.411795	0.159	0.823267
Occipital lobe	Lateral Occipital (L)	TA	BAD	0.0058474	-0.0040366	0.0157314	0.246	0.358237
Occipital lobe	Lateral Occipital (L)	TA	age	-0.0077666	-0.0125994	-0.0029339	0.002	0.00431481
Occipital lobe	Lateral Occipital (L)	TA	sex	0.0176257	-0.0540529	0.0893043	0.63	0.679583
Occipital lobe	Lateral Occipital (L)	TA	APOE	-0.126728	-0.199809	-0.0536473	0.001	0.0332857
Occipital lobe	Lateral Occipital (L)	TA	PCD	0.072556	-0.0731802	0.218292	0.329	0.79851
Occipital lobe	Lateral Occipital (L)	TA	MFS	1.26511	1.19654	1.33368	<0.0001	<0.0233
Occipital lobe	Lateral Occipital (L)	TA	education	-0.0122335	-0.0223419	-0.0021251	0.018	0.322615
Occipital lobe	Lateral Occipital (L)	TA	BAD_age	-6.88e-05	-0.0001934	5.59e-05	0.28	0.604074
Occipital lobe	Lateral Occipital (L)	TA	BAD_sex	-0.0001232	-0.0019125	0.001666	0.893	0.981458
Occipital lobe	Lateral Occipital (L)	TA	BAD_APOE	-0.002093	-0.0038713	-0.0003148	0.021	0.101938
Occipital lobe	Lateral Occipital (L)	TA	BAD_education	-0.0003051	-0.0007692	0.0001589	0.197	0.752475
Occipital lobe	Lateral Occipital (R)	CV	BAD	-19.4968	-42.8519	3.85828	0.102	0.190128
Occipital lobe	Lateral Occipital (R)	CV	age	-33.6147	-56.6254	-10.604	0.004	0.00783193
Occipital lobe	Lateral Occipital (R)	CV	sex	1467.21	1114.75	1819.68	<0.0001	<0.0233
Occipital lobe	Lateral Occipital (R)	CV	APOE	-203.686	-559.275	151.904	0.262	0.718188
Occipital lobe	Lateral Occipital (R)	CV	PCD	25.02	-638.231	688.271	0.941	0.970146
Occipital lobe	Lateral Occipital (R)	CV	MFS	678.073	408.029	948.118	<0.0001	<0.0233
Occipital lobe	Lateral Occipital (R)	CV	education	-9.95035	-69.194	49.2933	0.742	0.855871
Occipital lobe	Lateral Occipital (R)	CV	BAD_age	0.244984	-0.0503503	0.540318	0.104	0.432714
Occipital lobe	Lateral Occipital (R)	CV	BAD_sex	1.24662	-2.95476	5.448	0.561	0.889204
Occipital lobe	Lateral Occipital (R)	CV	BAD_APOE	-2.59673	-6.71763	1.52418	0.217	0.377321
Occipital lobe	Lateral Occipital (R)	CV	BAD_education	0.782448	-0.0689105	1.63381	0.072	0.932
Occipital lobe	Lateral Occipital (R)	SA	BAD	-2.53342	-4.45647	-0.610362	0.01	0.0448077
Occipital lobe	Lateral Occipital (R)	SA	age	-6.10628	-15.1767	2.96416	0.187	0.226932
Occipital lobe	Lateral Occipital (R)	SA	sex	605.84	461.498	750.183	<0.0001	<0.0233
Occipital lobe	Lateral Occipital (R)	SA	APOE	-8.37056	-153.702	136.961	0.91	0.986186
Occipital lobe	Lateral Occipital (R)	SA	PCD	110.188	-159.083	379.459	0.423	0.801293
Occipital lobe	Lateral Occipital (R)	SA	MFS	-76.7813	-174.626	21.0636	0.124	0.147408
Occipital lobe	Lateral Occipital (R)	SA	education	20.9552	-4.10881	46.0192	0.101	0.420232
Occipital lobe	Lateral Occipital (R)	SA	BAD_age	-0.0908943	-0.215026	0.0332372	0.151	0.525119
Occipital lobe	Lateral Occipital (R)	SA	BAD_sex	0.286279	-1.10319	1.67575	0.686	0.945787
Occipital lobe	Lateral Occipital (R)	SA	BAD_APOE	-0.0321066	-1.38024	1.31603	0.963	0.984118
Occipital lobe	Lateral Occipital (R)	SA	BAD_education	0.281336	0.0141023	0.548569	0.039	1.13587
Occipital lobe	Lateral Occipital (R)	TA	BAD	-0.0035578	-0.0065454	-0.0005702	0.02	0.0647222
Occipital lobe	Lateral Occipital (R)	TA	age	-0.0044123	-0.0069346	-0.00189	0.001	0.00240206
Occipital lobe	Lateral Occipital (R)	TA	sex	0.0139685	-0.0240559	0.051993	0.472	0.528731
Occipital lobe	Lateral Occipital (R)	TA	APOE	-0.0285027	-0.0669684	0.0099631	0.146	0.607464
Occipital lobe	Lateral Occipital (R)	TA	PCD	-0.0042462	-0.0767215	0.0682291	0.909	0.949762
Occipital lobe	Lateral Occipital (R)	TA	MFS	0.124823	0.0923977	0.157249	<0.0001	<0.0233
Occipital lobe	Lateral Occipital (R)	TA	education	-0.0095212	-0.0155617	-0.0034808	0.0002	0.0155333
Occipital lobe	Lateral Occipital (R)	TA	BAD_age	3.29e-05	-1.21e-05	7.8e-05	0.152	0.513275
Occipital lobe	Lateral Occipital (R)	TA	BAD_sex	0.00028	-0.0002352	0.0007952	0.287	0.64299
Occipital lobe	Lateral Occipital (R)	TA	BAD_APOE	-0.0003224	-0.0008146	0.0001699	0.199	0.365094
Occipital lobe	Lateral Occipital (R)	TA	BAD_education	5.23e-05	-5.22e-05	0.0001567	0.327	0.94063
Occipital lobe	Cuneus (L)	CV	BAD	-1.83509	-3.08995	-0.58022	0.004	0.029125
Occipital lobe	Cuneus (L)	CV	age	-12.1091	-18.6113	-5.60695	<0.0001	<0.0233
Occipital lobe	Cuneus (L)	CV	sex	437.519	336.08	538.957	<0.0001	<0.0233
Occipital lobe	Cuneus (L)	CV	APOE	-56.7543	-158.872	45.3634	0.276	0.714533
Occipital lobe	Cuneus (L)	CV	PCD	59.441	-130.073	248.955	0.539	0.810239
Occipital lobe	Cuneus (L)	CV	MFS	230.545	157.336	303.754	<0.0001	<0.0233
Occipital lobe	Cuneus (L)	CV	education	-0.0730926	-17.6519	17.5058	0.993	1.0016
Occipital lobe	Cuneus (L)	CV	BAD_age	-0.0933507	-0.236026	0.0493246	0.2	0.535632
Occipital lobe	Cuneus (L)	CV	BAD_sex	2.12751	1.11349	3.14154	<0.0001	<0.0238
Occipital lobe	Cuneus (L)	CV	BAD_APOE	-0.0046877	-0.959071	0.949696	0.992	1.00059
Occipital lobe	Cuneus (L)	CV	BAD_education	-0.0158126	-0.25314	0.221515	0.896	1.01838
Occipital lobe	Cuneus (L)	SA	BAD	-0.958257	-1.70793	-0.208581	0.012	0.0508364
Occipital lobe	Cuneus (L)	SA	age	-5.38369	-8.35013	-2.41725	<0.0001	<0.0233
Occipital lobe	Cuneus (L)	SA	sex	201.607	153.976	249.239	<0.0001	<0.0233
Occipital lobe	Cuneus (L)	SA	APOE	-24.4508	-72.4544	23.5526	0.318	0.726412
Occipital lobe	Cuneus (L)	SA	PCD	66.7227	-22.5387	155.984	0.143	0.617019
Occipital lobe	Cuneus (L)	SA	MFS	6.54408	-28.1287	41.2169	0.711	0.749606
Occipital lobe	Cuneus (L)	SA	education	-0.383613	-8.54257	7.77534	0.927	0.96857
Occipital lobe	Cuneus (L)	SA	BAD_age	-0.0694176	-0.13042	-0.0084152	0.026	0.22437
Occipital lobe	Cuneus (L)	SA	BAD_sex	0.347757	-0.186302	0.881816	0.202	0.528831
Occipital lobe	Cuneus (L)	SA	BAD_APOE	-0.180458	-0.704716	0.343801	0.5	0.622995
Occipital lobe	Cuneus (L)	SA	BAD_education	-0.0208211	-0.107584	0.0659422	0.638	1.01125
Occipital lobe	Cuneus (L)	TA	BAD	-0.0043249	-0.0075722	-0.0010777	0.009	0.04194
Occipital lobe	Cuneus (L)	TA	age	-0.0013447	-0.0034367	0.0007474	0.208	0.249814
Occipital lobe	Cuneus (L)	TA	sex	0.0273589	-0.0037482	0.058466	0.085	0.106478
Occipital lobe	Cuneus (L)	TA	APOE	-0.0096745	-0.0411771	0.021828	0.547	0.838493
Occipital lobe	Cuneus (L)	TA	PCD	-0.0043328	-0.0650868	0.0564213	0.889	0.945831
Occipital lobe	Cuneus (L)	TA	MFS	0.0926786	0.064627	0.12073	<0.0001	0.78524
Occipital lobe	Cuneus (L)	TA	education	-0.00168	-0.0067917	0.0034316	0.519	0.78524
Occipital lobe	Cuneus (L)	TA	BAD_age	5.37e-05	1.24e-05	9.5e-05	0.011	0.197154
Occipital lobe	Cuneus (L)	TA	BAD_sex	0.0005693	-1.26e-05	0.0011513	0.055	0.251275
Occipital lobe	Cuneus (L)	TA	BAD_APOE	-5.82e-05	-0.0006262	0.0005098	0.841	0.890695
Occipital lobe	Cuneus (L)	TA	BAD_education	3.09e-06	-8.43e-05	9.05e-05	0.945	1.01002
Occipital lobe	Cuneus (R)	CV	BAD	-0.613236	-2.55373	1.32726	0.536	0.653864
Occipital lobe	Cuneus (R)	CV	age	-13.7897	-20.8115	-6.76786	<0.0001	<0.0233
Occipital lobe	Cuneus (R)	CV	sex	389.846	276.238	503.454	<0.0001	<0.0233
Occipital lobe	Cuneus (R)	CV	APOE	-44.7489	-159.471	69.9732	0.445	0.810039
Occipital lobe	Cuneus (R)	CV	PCD	-23.414	-238.951	192.123	0.831	0.926426
Occipital lobe	Cuneus (R)	CV	MFS	317.057	224.16	409.953	<0.0001	<0.0233
Occipital lobe	Cuneus (R)	CV	education	-3.4336	-22.2766	15.4094	0.721	0.857107
Occipital lobe	Cuneus (R)	CV	BAD_age	-0.121938	-0.230752	-0.0131232	0.028	0.233
Occipital lobe	Cuneus (R)	CV	BAD_sex	1.36793	-0.104728	2.84059	0.069	0.282053
Occipital lobe	Cuneus (R)	CV	BAD_APOE	-0.117911	-1.53957	1.30375	0.871	0.910058
Occipital lobe	Cuneus (R)	CV	BAD_education	0.0705049	-0.260755	0.401765	0.677	0.992082
Occipital lobe	Cuneus (R)	SA	BAD	-0.214956	-1.06341	0.633502	0.62	0.708137
Occipital lobe	Cuneus (R)	SA	age	-4.62256	-7.68414	-1.56099	0.003	0.00613158
Occipital lobe	Cuneus (R)	SA	sex	208.349	158.34	258.359	<0.0001	<0.0233
Occipital lobe	Cuneus (R)	SA	APOE	-10.1056	-60.5929	40.3817	0.695	0.941483
Occipital lobe	Cuneus (R)	SA	PCD	-2.11153	-96.5653	92.3423	0.965	0.981856
Occipital lobe	Cuneus (R)	SA	MFS	46.0633	6.49269	85.634	0.023	0.0285053
Occipital lobe	Cuneus (R)	SA	education	-0.424529	-8.71009	7.86103	0.92	0.965586
Occipital lobe	Cuneus (R)	SA	BAD_age	-0.0474715	-0.10654	0.0115976	0.115	0.461983
Occipital lobe	Cuneus (R)	SA	BAD_sex	0.03051	-0.587774	0.648794	0.923	1.00027
Occipital lobe	Cuneus (R)	SA	BAD_APOE	-0.174036	-0.77732	0.429248	0.572	0.68699
Occipital lobe	Cuneus (R)	SA	BAD_education	-0.0028268	-0.103025	0.0973709	0.956	1.01711
Occipital lobe	Cuneus (R)	TA	BAD	-0.0032078	-0.0062769	-0.0001387	0.041	0.0964949
Occipital lobe	Cuneus (R)	TA	age	-0.0028088	-0.0050405	-0.000577	0.014	0.0228112
Occipital lobe	Cuneus (R)	TA	sex	0.0040146	-0.0292988	0.037328	0.813	0.853284
Occipital lobe	Cuneus (R)	TA	APOE	-0.0208909	-0.0545959	0.0128141	0.224	0.660658
Occipital lobe	Cuneus (R)	TA	PCD	-0.0064029	-0.0707266	0.0579208	0.845	0.920023
Occipital lobe	Cuneus (R)	TA	MFS	0.111819	0.0823738	0.141264	<0.0001	<0.0233
Occipital lobe	Cuneus (R)	TA	education	-0.0014793	-0.0069075	0.0039489	0.593	0.837388
Occipital lobe	Cuneus (R)	TA	BAD_age	3.65e-05	-2.44e-06	7.53e-05	0.066	0.327191
Occipital lobe	Cuneus (R)	TA	BAD_sex	0.0008697	0.0003339	0.0014055	0.001	0.0145625
Occipital lobe	Cuneus (R)	TA	BAD_APOE	7.23e-05	-0.0004423	0.0005868	0.783	0.848553
Occipital lobe	Cuneus (R)	TA	BAD_education	3.3e-05	-6.61e-05	0.0001321	0.514	1.0064
Occipital lobe	Pericalcarine (L)	CV	BAD	-0.598012	-6.96013	5.76411	0.854	0.892296
Occipital lobe	Pericalcarine (L)	CV	age	-7.69586	-13.0386	-2.35313	0.005	0.00924603
Occipital lobe	Pericalcarine (L)	CV	sex	169.535	88.5704	250.499	<0.0001	<0.0233
Occipital lobe	Pericalcarine (L)	CV	APOE	-30.2809	-112.153	51.591	0.469	0.786165
Occipital lobe	Pericalcarine (L)	CV	PCD	-79.0297	-233.227	75.1681	0.315	0.8155
Occipital lobe	Pericalcarine (L)	CV	MFS	174.617	106.831	242.402	<0.0001	<0.0233
Occipital lobe	Pericalcarine (L)	CV	education	11.6152	-1.4605	24.691	0.082	0.406511
Occipital lobe	Pericalcarine (L)	CV	BAD_age	0.0226462	-0.0576382	0.102931	0.58	0.81903
Occipital lobe	Pericalcarine (L)	CV	BAD_sex	-0.16062	-1.29543	0.974186	0.781	0.967941
Occipital lobe	Pericalcarine (L)	CV	BAD_APOE	-0.610659	-1.72312	0.501802	0.282	0.432276
Occipital lobe	Pericalcarine (L)	CV	BAD_education	0.127146	-0.134341	0.388632	0.341	0.923872
Occipital lobe	Pericalcarine (L)	SA	BAD	-0.685866	-3.14865	1.77692	0.585	0.68495
Occipital lobe	Pericalcarine (L)	SA	age	-3.10627	-6.12235	-0.0901794	0.044	0.0625122
Occipital lobe	Pericalcarine (L)	SA	sex	121.36	73.7506	168.969	<0.0001	<0.0233
Occipital lobe	Pericalcarine (L)	SA	APOE	-1.6982	-49.6499	46.2535	0.945	0.982969
Occipital lobe	Pericalcarine (L)	SA	PCD	-26.3961	-114.958	62.1655	0.559	0.819164
Occipital lobe	Pericalcarine (L)	SA	MFS	-38.4978	-69.6748	-7.32083	0.016	0.0201514
Occipital lobe	Pericalcarine (L)	SA	education	8.71639	0.544515	16.8883	0.037	0.34484
Occipital lobe	Pericalcarine (L)	SA	BAD_age	0.0117036	-0.0193764	0.0427836	0.46	0.74951
Occipital lobe	Pericalcarine (L)	SA	BAD_sex	-0.071908	-0.520286	0.37647	0.753	0.969331
Occipital lobe	Pericalcarine (L)	SA	BAD_APOE	-0.0019324	-0.444216	0.440351	0.993	0.993
Occipital lobe	Pericalcarine (L)	SA	BAD_education	0.0330259	-0.0909123	0.156964	0.601	1.00743
Occipital lobe	Pericalcarine (L)	TA	BAD	-5.14e-05	-0.0036117	0.003509	0.977	0.989743
Occipital lobe	Pericalcarine (L)	TA	age	-0.0040207	-0.0061323	-0.0019091	<0.0001	<0.0233
Occipital lobe	Pericalcarine (L)	TA	sex	-0.0086142	-0.0399771	0.0227487	0.59	0.645399
Occipital lobe	Pericalcarine (L)	TA	APOE	-0.0264416	-0.0583211	0.0054379	0.104	0.504833
Occipital lobe	Pericalcarine (L)	TA	PCD	-0.0260983	-0.0885085	0.0363119	0.412	0.813525
Occipital lobe	Pericalcarine (L)	TA	MFS	0.146079	0.116766	0.175392	<0.0001	<0.0233
Occipital lobe	Pericalcarine (L)	TA	education	-0.0006031	-0.0053182	0.004112	0.802	0.898394
Occipital lobe	Pericalcarine (L)	TA	BAD_age	6.58e-06	-3.84e-05	5.15e-05	0.774	0.910818
Occipital lobe	Pericalcarine (L)	TA	BAD_sex	1.68e-05	-0.0006126	0.0006462	0.958	0.987673
Occipital lobe	Pericalcarine (L)	TA	BAD_APOE	-0.0002543	-0.0008717	0.0003631	0.42	0.540663
Occipital lobe	Pericalcarine (L)	TA	BAD_education	6.63e-05	-6.75e-05	0.0002	0.332	0.943366
Occipital lobe	Pericalcarine (R)	CV	BAD	-1.98199	-8.73928	4.7753	0.565	0.932
Occipital lobe	Pericalcarine (R)	CV	age	199.335	107.584	291.086	<0.0001	0.0109219
Occipital lobe	Pericalcarine (R)	CV	sex	-8.4545	-14.4979	-2.41108	0.006	<0.0233
Occipital lobe	Pericalcarine (R)	CV	APOE	7.15483	-85.5611	99.8707	0.88	0.981053
Occipital lobe	Pericalcarine (R)	CV	PCD	-67.1419	-241.146	106.862	0.449	0.798603
Occipital lobe	Pericalcarine (R)	CV	MFS	177.993	102.938	253.049	<0.0001	<0.0233
Occipital lobe	Pericalcarine (R)	CV	education	3.7281	-11.2309	18.6871	0.625	0.846657
Occipital lobe	Pericalcarine (R)	CV	BAD_age	0.0246663	-0.0605986	0.109931	0.571	0.816215
Occipital lobe	Pericalcarine (R)	CV	BAD_sex	0.561117	-0.634786	1.75702	0.358	0.725339
Occipital lobe	Pericalcarine (R)	CV	BAD_APOE	0.0160203	-1.14867	1.18071	0.978	0.995083
Occipital lobe	Pericalcarine (R)	CV	BAD_education	-0.0295584	-0.219194	0.160078	0.76	1.00045
Occipital lobe	Pericalcarine (R)	SA	BAD	-0.501556	-1.31295	0.309842	0.226	0.335401
Occipital lobe	Pericalcarine (R)	SA	age	151.356	95.999	206.714	<0.0001	0.054319
Occipital lobe	Pericalcarine (R)	SA	sex	-3.66983	-7.13033	-0.209338	0.038	<0.0233
Occipital lobe	Pericalcarine (R)	SA	APOE	14.5543	-41.1929	70.3016	0.609	0.892434
Occipital lobe	Pericalcarine (R)	SA	PCD	-25.7291	-129.085	77.6266	0.626	0.857988
Occipital lobe	Pericalcarine (R)	SA	MFS	-6.61875	-44.7719	31.5344	0.734	0.766915
Occipital lobe	Pericalcarine (R)	SA	education	4.02776	-5.57824	13.6338	0.411	0.684021
Occipital lobe	Pericalcarine (R)	SA	BAD_age	-0.0297815	-0.0692458	0.0096828	0.139	0.498262
Occipital lobe	Pericalcarine (R)	SA	BAD_sex	0.115158	-0.458338	0.688655	0.694	0.940128
Occipital lobe	Pericalcarine (R)	SA	BAD_APOE	-0.0228727	-0.585739	0.539993	0.937	0.966022
Occipital lobe	Pericalcarine (R)	SA	BAD_education	0.0172014	-0.0801494	0.114552	0.729	0.999159
Occipital lobe	Pericalcarine (R)	TA	BAD	-0.001985	-0.0055272	0.0015572	0.272	0.384097
Occipital lobe	Pericalcarine (R)	TA	age	-0.0153422	-0.0475927	0.0169084	0.351	0.00237755
Occipital lobe	Pericalcarine (R)	TA	sex	-0.0037694	-0.0059388	-0.0016	0.001	0.413045
Occipital lobe	Pericalcarine (R)	TA	APOE	-0.0185947	-0.0513623	0.0141729	0.266	0.704295
Occipital lobe	Pericalcarine (R)	TA	PCD	0.0039171	-0.0600131	0.0678473	0.904	0.948793
Occipital lobe	Pericalcarine (R)	TA	MFS	0.12035	0.0903531	0.150347	<0.0001	<0.0233
Occipital lobe	Pericalcarine (R)	TA	education	-0.0017572	-0.0066303	0.0031159	0.48	0.760816
Occipital lobe	Pericalcarine (R)	TA	BAD_age	2.8e-05	-1.67e-05	7.27e-05	0.219	0.537126
Occipital lobe	Pericalcarine (R)	TA	BAD_sex	0.0003883	-0.0002355	0.0010121	0.222	0.538813
Occipital lobe	Pericalcarine (R)	TA	BAD_APOE	-0.0002711	-0.0008814	0.0003391	0.384	0.514207
Occipital lobe	Pericalcarine (R)	TA	BAD_education	-7.28e-06	-0.0001127	9.81e-05	0.892	1.0188
Limbic lobe	Parahippocampus (L)	CV	BAD	-2.02337	-3.83264	-0.21409	0.028	0.08155
Limbic lobe	Parahippocampus (L)	CV	age	-10.3918	-15.4198	-5.36396	<0.0001	<0.0233
Limbic lobe	Parahippocampus (L)	CV	sex	187.035	105.099	268.97	<0.0001	<0.0233
Limbic lobe	Parahippocampus (L)	CV	APOE	-31.1763	-113.965	51.6128	0.46	0.799851
Limbic lobe	Parahippocampus (L)	CV	PCD	-167.355	-323.397	-11.3118	0.036	0.52425
Limbic lobe	Parahippocampus (L)	CV	MFS	95.6097	27.309	163.911	0.006	0.00776667
Limbic lobe	Parahippocampus (L)	CV	education	-8.84509	-22.4075	4.7173	0.201	0.520367
Limbic lobe	Parahippocampus (L)	CV	BAD_age	-0.0990515	-0.227771	0.0296677	0.131	0.476922
Limbic lobe	Parahippocampus (L)	CV	BAD_sex	0.503676	-0.777224	1.78458	0.441	0.784374
Limbic lobe	Parahippocampus (L)	CV	BAD_APOE	-0.30726	-1.57495	0.960431	0.635	0.72527
Limbic lobe	Parahippocampus (L)	CV	BAD_education	-0.017302	-0.479897	0.445293	0.942	1.01146
Limbic lobe	Parahippocampus (L)	SA	BAD	-0.409943	-0.885691	0.0658052	0.091	0.170992
Limbic lobe	Parahippocampus (L)	SA	age	-1.59048	-2.9066	-0.274361	0.018	0.0283378
Limbic lobe	Parahippocampus (L)	SA	sex	71.5576	49.2064	93.9087	<0.0001	<0.0233
Limbic lobe	Parahippocampus (L)	SA	APOE	3.69644	-18.9419	26.3348	0.749	0.958885
Limbic lobe	Parahippocampus (L)	SA	PCD	14.2411	-28.8392	57.3214	0.517	0.808463
Limbic lobe	Parahippocampus (L)	SA	MFS	-31.9817	-51.6278	-12.3356	0.001	0.00134682
Limbic lobe	Parahippocampus (L)	SA	education	0.305792	-3.19693	3.80852	0.864	0.94071
Limbic lobe	Parahippocampus (L)	SA	BAD_age	-0.0060287	-0.0395257	0.0274682	0.724	0.883204
Limbic lobe	Parahippocampus (L)	SA	BAD_sex	-0.0551594	-0.403066	0.292747	0.756	0.962557
Limbic lobe	Parahippocampus (L)	SA	BAD_APOE	0.313601	-0.0258765	0.653079	0.07	0.206456
Limbic lobe	Parahippocampus (L)	SA	BAD_education	0.0099989	-0.0781986	0.0981965	0.824	1.02123
Limbic lobe	Parahippocampus (L)	TA	BAD	-0.0016206	-0.003161	-8.03e-05	0.039	0.0936804
Limbic lobe	Parahippocampus (L)	TA	age	-0.009513	-0.014664	-0.004362	<0.0001	<0.0233
Limbic lobe	Parahippocampus (L)	TA	sex	-0.0256979	-0.107955	0.0565597	0.54	0.599143
Limbic lobe	Parahippocampus (L)	TA	APOE	-0.0280637	-0.111073	0.054946	0.508	0.816303
Limbic lobe	Parahippocampus (L)	TA	PCD	-0.193288	-0.34907	-0.0375054	0.015	0.499286
Limbic lobe	Parahippocampus (L)	TA	MFS	0.199144	0.133243	0.265046	<0.0001	<0.0233
Limbic lobe	Parahippocampus (L)	TA	education	-0.0103359	-0.0242733	0.0036015	0.146	0.479127
Limbic lobe	Parahippocampus (L)	TA	BAD_age	-0.000113	-0.0001977	-2.84e-05	0.0009	0.0190636
Limbic lobe	Parahippocampus (L)	TA	BAD_sex	0.0011615	4.07e-05	0.0022822	0.042	0.233
Limbic lobe	Parahippocampus (L)	TA	BAD_APOE	-0.0015947	-0.0026943	-0.0004952	0.004	0.0388333
Limbic lobe	Parahippocampus (L)	TA	BAD_education	-7.44e-05	-0.0003997	0.000251	0.654	1.00915
Limbic lobe	Parahippocampus (R)	CV	BAD	-0.98619	-1.94757	-0.0248093	0.044	0.0985769
Limbic lobe	Parahippocampus (R)	CV	age	-9.83862	-14.3876	-5.2896	<0.0001	<0.0233
Limbic lobe	Parahippocampus (R)	CV	sex	181.019	110.045	251.993	<0.0001	<0.0233
Limbic lobe	Parahippocampus (R)	CV	APOE	-6.35601	-77.8499	65.1379	0.862	0.999234
Limbic lobe	Parahippocampus (R)	CV	PCD	-134.922	-268.146	-1.69912	0.047	0.47613
Limbic lobe	Parahippocampus (R)	CV	MFS	119.288	64.6393	173.937	<0.0001	<0.0233
Limbic lobe	Parahippocampus (R)	CV	education	-8.29386	-20.5094	3.92165	0.183	0.526407
Limbic lobe	Parahippocampus (R)	CV	BAD_age	0.0074046	-0.0650148	0.0798239	0.841	0.93311
Limbic lobe	Parahippocampus (R)	CV	BAD_sex	0.0203734	-0.778112	0.818859	0.96	0.985374
Limbic lobe	Parahippocampus (R)	CV	BAD_APOE	-0.948633	-1.70021	-0.197055	0.013	0.0797105
Limbic lobe	Parahippocampus (R)	CV	BAD_education	-0.100035	-0.374609	0.17454	0.475	0.98817
Limbic lobe	Parahippocampus (R)	SA	BAD	-0.251354	-2.2229	1.72019	0.803	0.858252
Limbic lobe	Parahippocampus (R)	SA	age	69.8127	49.4438	90.1815	<0.0001	0.0468931
Limbic lobe	Parahippocampus (R)	SA	sex	-1.49283	-2.85405	-0.131605	0.032	<0.0233
Limbic lobe	Parahippocampus (R)	SA	APOE	10.5358	-10.0308	31.1023	0.315	0.73395
Limbic lobe	Parahippocampus (R)	SA	PCD	-24.3242	-63.5037	14.8554	0.224	0.724889
Limbic lobe	Parahippocampus (R)	SA	MFS	-12.7272	-30.0574	4.60302	0.15	0.176515
Limbic lobe	Parahippocampus (R)	SA	education	-0.590247	-4.12977	2.94928	0.744	0.853951
Limbic lobe	Parahippocampus (R)	SA	BAD_age	0.0041915	-0.0210212	0.0294043	0.745	0.885638
Limbic lobe	Parahippocampus (R)	SA	BAD_sex	-0.230405	-0.603657	0.142846	0.226	0.542866
Limbic lobe	Parahippocampus (R)	SA	BAD_APOE	-0.185075	-0.554064	0.183913	0.326	0.466
Limbic lobe	Parahippocampus (R)	SA	BAD_education	-0.0267254	-0.0982782	0.0448274	0.464	0.982836
Limbic lobe	Parahippocampus (R)	TA	BAD	0.0035693	-0.0025087	0.0096473	0.25	0.361801
Limbic lobe	Parahippocampus (R)	TA	age	-0.0087397	-0.082553	0.0650736	0.816	<0.0233
Limbic lobe	Parahippocampus (R)	TA	sex	-0.0110495	-0.0159194	-0.0061797	<0.0001	0.852592
Limbic lobe	Parahippocampus (R)	TA	APOE	-0.0425999	-0.117311	0.0321109	0.264	0.707034
Limbic lobe	Parahippocampus (R)	TA	PCD	0.0176313	-0.123435	0.158697	0.806	0.911641
Limbic lobe	Parahippocampus (R)	TA	MFS	0.191283	0.128351	0.254215	<0.0001	<0.0233
Limbic lobe	Parahippocampus (R)	TA	education	-0.007632	-0.0193043	0.0040404	0.2	0.523596
Limbic lobe	Parahippocampus (R)	TA	BAD_age	-7.86e-05	-0.0001552	-2.06e-06	0.044	0.292914
Limbic lobe	Parahippocampus (R)	TA	BAD_sex	0.0015755	0.0004862	0.0026649	0.005	0.0448077
Limbic lobe	Parahippocampus (R)	TA	BAD_APOE	-0.0012775	-0.0023508	-0.0002041	0.02	0.101304
Limbic lobe	Parahippocampus (R)	TA	BAD_education	-7.14e-05	-0.0003391	0.0001964	0.601	1.00024
Limbic lobe	Posterior Cingulate (L)	CV	BAD	-1.74517	-2.84857	-0.641774	0.002	0.0274118
Limbic lobe	Posterior Cingulate (L)	CV	age	-9.83269	-16.5559	-3.10949	0.004	0.00776667
Limbic lobe	Posterior Cingulate (L)	CV	sex	352.209	246.485	457.933	<0.0001	<0.0233
Limbic lobe	Posterior Cingulate (L)	CV	APOE	-66.1973	-172.539	40.1441	0.222	0.663154
Limbic lobe	Posterior Cingulate (L)	CV	PCD	-172.066	-368.233	24.1009	0.086	0.589353
Limbic lobe	Posterior Cingulate (L)	CV	MFS	104.475	38.7262	170.224	0.002	0.00263277
Limbic lobe	Posterior Cingulate (L)	CV	education	-4.55417	-23.0477	13.9394	0.629	0.84715
Limbic lobe	Posterior Cingulate (L)	CV	BAD_age	-0.0341957	-0.117824	0.0494323	0.423	0.719409
Limbic lobe	Posterior Cingulate (L)	CV	BAD_sex	1.82965	0.992998	2.6663	<0.0001	<0.0239
Limbic lobe	Posterior Cingulate (L)	CV	BAD_APOE	-0.876551	-1.66389	-0.0892095	0.029	0.122855
Limbic lobe	Posterior Cingulate (L)	CV	BAD_education	0.166923	-0.1974	0.531247	0.369	0.988241
Limbic lobe	Posterior Cingulate (L)	SA	BAD	-1.05393	-1.6217	-0.486147	<0.0001	<0.0233
Limbic lobe	Posterior Cingulate (L)	SA	age	-3.33524	-5.72485	-0.945627	0.006	0.0108372
Limbic lobe	Posterior Cingulate (L)	SA	sex	138.916	101.033	176.799	<0.0001	<0.0233
Limbic lobe	Posterior Cingulate (L)	SA	APOE	-10.0633	-48.2283	28.1016	0.605	0.892184
Limbic lobe	Posterior Cingulate (L)	SA	PCD	21.9142	-49.0733	92.9017	0.545	0.814006
Limbic lobe	Posterior Cingulate (L)	SA	MFS	-63.8499	-91.241	-36.4589	<0.0001	<0.0233
Limbic lobe	Posterior Cingulate (L)	SA	education	0.721912	-5.82726	7.27109	0.829	0.919795
Limbic lobe	Posterior Cingulate (L)	SA	BAD_age	-0.0053642	-0.0308451	0.0201168	0.68	0.875359
Limbic lobe	Posterior Cingulate (L)	SA	BAD_sex	-0.0883024	-0.50142	0.324815	0.675	0.941766
Limbic lobe	Posterior Cingulate (L)	SA	BAD_APOE	0.285434	-0.11706	0.687928	0.165	0.31004
Limbic lobe	Posterior Cingulate (L)	SA	BAD_education	-0.0095039	-0.0863018	0.0672941	0.808	1.02317
Limbic lobe	Posterior Cingulate (L)	TA	BAD	-0.0009995	-0.001767	-0.0002321	0.011	0.047463
Limbic lobe	Posterior Cingulate (L)	TA	age	-0.0022085	-0.0052	0.000783	0.148	0.1864
Limbic lobe	Posterior Cingulate (L)	TA	sex	0.0133299	-0.0337525	0.0604123	0.579	0.636354
Limbic lobe	Posterior Cingulate (L)	TA	APOE	-0.0184773	-0.06599	0.0290355	0.446	0.799369
Limbic lobe	Posterior Cingulate (L)	TA	PCD	-0.119111	-0.208643	-0.0295795	0.009	0.699
Limbic lobe	Posterior Cingulate (L)	TA	MFS	0.159518	0.119314	0.199721	<0.0001	<0.0233
Limbic lobe	Posterior Cingulate (L)	TA	education	-0.0034011	-0.011347	0.0045447	0.402	0.678739
Limbic lobe	Posterior Cingulate (L)	TA	BAD_age	-4.07e-05	-0.0001131	3.17e-05	0.271	0.595689
Limbic lobe	Posterior Cingulate (L)	TA	BAD_sex	0.0020368	0.0013714	0.0027021	<0.0001	<0.0240
Limbic lobe	Posterior Cingulate (L)	TA	BAD_APOE	-0.0006569	-0.0012833	-3.06e-05	0.04	0.139104
Limbic lobe	Posterior Cingulate (L)	TA	BAD_education	8.89e-05	-0.0001487	0.0003265	0.463	0.989716
Limbic lobe	Posterior Cingulate (R)	CV	BAD	-2.26589	-3.98079	-0.550989	0.01	0.0439623
Limbic lobe	Posterior Cingulate (R)	CV	age	325.308	218.085	432.531	<0.0001	0.0226528
Limbic lobe	Posterior Cingulate (R)	CV	sex	-8.32209	-14.993	-1.65122	0.014	<0.0233
Limbic lobe	Posterior Cingulate (R)	CV	APOE	33.8072	-74.2701	141.885	0.54	0.833245
Limbic lobe	Posterior Cingulate (R)	CV	PCD	-85.2382	-286.33	115.853	0.406	0.844625
Limbic lobe	Posterior Cingulate (R)	CV	MFS	3.51792	-75.3066	82.3425	0.93	0.938052
Limbic lobe	Posterior Cingulate (R)	CV	education	-11.8412	-30.1613	6.47881	0.205	0.513602
Limbic lobe	Posterior Cingulate (R)	CV	BAD_age	0.0641523	-0.0350249	0.163329	0.205	0.530722
Limbic lobe	Posterior Cingulate (R)	CV	BAD_sex	-0.0081268	-1.23065	1.21439	0.99	0.994267
Limbic lobe	Posterior Cingulate (R)	CV	BAD_APOE	0.278828	-0.921578	1.47923	0.649	0.734063
Limbic lobe	Posterior Cingulate (R)	CV	BAD_education	0.0725244	-0.198706	0.343755	0.6	1.01304
Limbic lobe	Posterior Cingulate (R)	SA	BAD	-2.88988	-5.49409	-0.285673	0.03	0.0852439
Limbic lobe	Posterior Cingulate (R)	SA	age	151.169	112.722	189.616	<0.0001	0.168066
Limbic lobe	Posterior Cingulate (R)	SA	sex	-1.93083	-4.44042	0.57877	0.132	<0.0233
Limbic lobe	Posterior Cingulate (R)	SA	APOE	14.3642	-24.4309	53.1592	0.468	0.795942
Limbic lobe	Posterior Cingulate (R)	SA	PCD	31.8489	-40.5544	104.252	0.389	0.823973
Limbic lobe	Posterior Cingulate (R)	SA	MFS	-90.9027	-120.586	-61.2191	<0.0001	<0.0233
Limbic lobe	Posterior Cingulate (R)	SA	education	-1.83978	-8.28273	4.60318	0.576	0.818341
Limbic lobe	Posterior Cingulate (R)	SA	BAD_age	0.021957	-0.0109649	0.0548789	0.191	0.54272
Limbic lobe	Posterior Cingulate (R)	SA	BAD_sex	-0.373028	-0.844193	0.0981364	0.121	0.402757
Limbic lobe	Posterior Cingulate (R)	SA	BAD_APOE	0.596693	0.132911	1.06047	0.012	0.0798857
Limbic lobe	Posterior Cingulate (R)	SA	BAD_education	-0.0102048	-0.133699	0.11329	0.871	1.00467
Limbic lobe	Posterior Cingulate (R)	TA	BAD	-0.0014009	-0.0021601	-0.0006417	<0.0001	<0.0233
Limbic lobe	Posterior Cingulate (R)	TA	age	-0.026182	-0.0712706	0.0189067	0.255	0.127564
Limbic lobe	Posterior Cingulate (R)	TA	sex	-0.0024141	-0.0052712	0.0004429	0.098	0.303138
Limbic lobe	Posterior Cingulate (R)	TA	APOE	0.0224439	-0.0230751	0.067963	0.334	0.755553
Limbic lobe	Posterior Cingulate (R)	TA	PCD	-0.0760894	-0.162078	0.0098991	0.083	0.58603
Limbic lobe	Posterior Cingulate (R)	TA	MFS	0.111418	0.0723539	0.150482	<0.0001	<0.0233
Limbic lobe	Posterior Cingulate (R)	TA	education	0.0005826	-0.0069931	0.0081584	0.88	0.949259
Limbic lobe	Posterior Cingulate (R)	TA	BAD_age	-2.81e-05	-9.68e-05	4.07e-05	0.424	0.715884
Limbic lobe	Posterior Cingulate (R)	TA	BAD_sex	0.0017698	0.0011079	0.0024317	<0.0001	<0.0241
Limbic lobe	Posterior Cingulate (R)	TA	BAD_APOE	-0.0003262	-0.0009494	0.000297	0.305	0.449778
Limbic lobe	Posterior Cingulate (R)	TA	BAD_education	8.13e-05	-0.0001775	0.0003401	0.538	1.01092
Limbic lobe	Isthmus Cingulate (L)	CV	BAD	7.46385	-5.71095	20.6387	0.267	0.379335
Limbic lobe	Isthmus Cingulate (L)	CV	age	-11.4335	-17.9932	-4.87385	0.001	0.00235354
Limbic lobe	Isthmus Cingulate (L)	CV	sex	246.452	149.267	343.637	<0.0001	<0.0233
Limbic lobe	Isthmus Cingulate (L)	CV	APOE	-177.786	-276.619	-78.9532	<0.0001	<0.0234
Limbic lobe	Isthmus Cingulate (L)	CV	PCD	79.9072	-115.063	274.877	0.422	0.805951
Limbic lobe	Isthmus Cingulate (L)	CV	MFS	1358.75	1267.18	1450.33	<0.0001	<0.0233
Limbic lobe	Isthmus Cingulate (L)	CV	education	-12.0387	-27.2511	3.17365	0.121	0.447508
Limbic lobe	Isthmus Cingulate (L)	CV	BAD_age	-0.0866478	-0.253779	0.0804836	0.31	0.612119
Limbic lobe	Isthmus Cingulate (L)	CV	BAD_sex	-0.976188	-3.43111	1.47873	0.436	0.787504
Limbic lobe	Isthmus Cingulate (L)	CV	BAD_APOE	-2.06793	-4.50664	0.370774	0.097	0.230622
Limbic lobe	Isthmus Cingulate (L)	CV	BAD_education	-0.536816	-1.22233	0.148694	0.125	0.809028
Limbic lobe	Isthmus Cingulate (L)	SA	BAD	4.71827	-2.76222	12.1988	0.216	0.328941
Limbic lobe	Isthmus Cingulate (L)	SA	age	-5.32557	-9.10641	-1.54473	0.006	0.00233
Limbic lobe	Isthmus Cingulate (L)	SA	sex	84.9762	28.7262	141.226	0.003	0.00456863
Limbic lobe	Isthmus Cingulate (L)	SA	APOE	-91.6276	-148.911	-34.3443	0.002	0.0423636
Limbic lobe	Isthmus Cingulate (L)	SA	PCD	68.3122	-44.7792	181.404	0.236	0.733173
Limbic lobe	Isthmus Cingulate (L)	SA	MFS	837.918	784.581	891.254	<0.0001	<0.0233
Limbic lobe	Isthmus Cingulate (L)	SA	education	-8.19615	-16.3597	-0.0325715	0.049	0.36829
Limbic lobe	Isthmus Cingulate (L)	SA	BAD_age	-0.0582245	-0.152629	0.0361801	0.227	0.539704
[truncated: 564 more rows]
